# Supplementary material for: Multi-ancestry sleep-by-SNP interaction analysis in 126,926 individuals reveals lipid loci stratified by sleep duration
Source: Nat Commun. 2019 Nov 12;10:5121. doi: 10.1038/s41467-019-12958-0 (PMC6851116; doi:10.1038/s41467-019-12958-0)
Supplement: Supplementary file 3 — Supplementary Dataset 1 [file 41467_2019_12958_MOESM3_ESM.xlsx]

## Sheet: Supplementary Data 1
Supplementary Data 1: Trait Distribution in Stage 1 studies
		HDL cholesterol																												Triglycerides
		STST (E1)							STST (E0)							LTST (E1)							LTST (E0)							STST (E1)							STST (E0)							LTST (E1)
Ancestry		N	Mean	SD	Median	Min	Max		N	Mean	SD	Median	Min	Max		N	Mean	SD	Median	Min	Max		N	Mean	SD	Median	Min	Max		N	Mean	SD	Median	Min	Max		N	Mean	SD	Median	Min	Max		N	Mean	SD	Median	Min	Max
African	ARIC	173	54.3017	14.6453	52	29	112		682	52.8067	13.3306	51	23	117.8		176	53.0523	13.2077	51	30	104		679	53.124	13.7234	51	23	117.8		160	108.463	49.9038	97	39	353		682	52.8067	13.3306	51	23	117.8		176	53.0523	13.2077	51	30	104
	CARDIA	170	51.7941	14.2662	50	21	107		646	51.1353	12.5349	49	17	100		167	51.9368	13.8955	50	17	107		649	50.5689	13.9963	50	22	100		170	91.9923	57.9698	78	24	542		646	94.3824	75.5818	77	24	780		167	89.6394	58.3403	77	24	780
	CHS	87	57.33	15.25	55	26	129		346	61	15.72	59	30	106		94	58.71	14.91	56	28	106		340	55.73	16.91	52.5	26	129		87	114.46	53.16	103.5	34	388		342	115.16	62.49	100	50	553		93	112.91	53.25	102	34	553
	HANDLS	98	54.29	14.83	53	28	120		387	56.43	18.61	53	25	165																94	113.2	136.63	87.5	28	1316		370	102.4	55.35	88	37	430
	HABC	216	57.24	19.44	53	27	158		850	57.12	17.23	54	24	163		214	58.7	18.05	56	25	163		852	50.98	15.93	48	13	135		216	124.29	67.82	110	36	452		851	116.98	56.85	103	32	625		215	121.56	57.7	107	44	374
	JHS	389	45.2	11.88	43	19	96		1553	51.3	14.35	49	19	139		370	53.65	15.13	51	20	115		1572	49.24	13.72	47	19	139		389	110.05	84	87	18	872		1553	105.16	86.22	87	16	2041		370	115.31	78.52	97.5	28	908
	MESA	233	53.39	15.71	51	25	132		950	54.12	15.9	52	21	133		237	52.15	15.7	50	22	133		946	54.4	15.88	52	21	132		233	104.86	60.56	90	16	443		951	101.36	67.75	87	22	1440		237	106.34	102.23	85	32	1440
	WHI-SHARe	1641	56.5271	14.7265	55	19	146		6486	56.8261	14.4612	55	16	134		1675	55.9851	14.6105	54	16	134		6452	56.9684	14.484	55	19	146		1641	110.04	54.1601	97	24	396		6486	109.628	53.4433	97	25	397		1675	112.008	56.1419	98	25	390
Asian	GenSalt	369	50.86	11.51	50.4	22	88.5		1444	51.16	11.33	51.1	15.1	93.4		364	50.2959	11.1991	51	15.1	93.4		1449	51.297	11.4041	51.1	17.2	91.1		369	118.11	71.98	100.1	30.7	550.8		1444	125.48	80.34	100.7	26.1	762.1		364	129.429	82.2418	103.75	26.1	535.6
	MESA	114	50.54	14.23	47.5	26	91		452	51.86	13.9	49	22	127		112	51.11	14.16	48	22	114		454	51.73	13.92	50	25	127		114	154.07	89.26	128	47	476		452	134.8	82.21	112	30	690		112	138.65	75.12	119	30	497
European	AGES	879	61.4374	16.8709	58.6873	25.4826	132.432		2323	61.0168	17.4624	58.6873	13.5135	156.371		263	60.4342	16.878	58.6873	27.4131	117.761		2939	61.1947	17.3392	58.6873	13.5135	156.371		879	107.991	57.3001	95.5752	30.0885	661.947		2323	106.272	59.2119	91.1504	26.5487	1149.56		263	110.044	60.8234	92.9203	29.2035	428.319
	ARIC	629	48.187	12.4021	46	20.8	117		2502	52.74	14.1081	51	16	132		655	53.4278	14.4358	51	16	132		2476	51.4015	13.7275	49.95	18	125		612	132.417	59.5387	116.5	21	423		2502	52.74	14.1081	51	16	132		655	53.4278	14.4358	51	16	132
	CARDIA	310	49.4992	14.6078	48	11	117		1218	53.071	15.3381	51	23	98		319	49.9752	14.5998	48	11	106		1209	51.1661	15.6304	49	14	117		310	116.63	102.426	91	20	1684		1218	102.861	80.7517	81	28	849		319	111.773	90.2354	89	20	1254
	CHS	310	53.34	14.55	51	10	115		1234	54.35	14.68	52	26	110		346	53.4	14.4	52	21	115		1198	54.05	15.16	51	10	112		311	151	84.31	132	36	1105		1224	144.41	90.88	121	44	868		344	148.1	87.31	126	36	1105
	ERF	180	48.42	13.13	46.4	7.73	85.07		712	49.43	13.32	46.4	19.34	104.41		176	49.61	14.22	46.4	27.07	104.41		716	49.13	13.04	46.4	7.73	100.54		178	115.68	59.16	106.28	17.71	345.42		708	112.15	59	97.43	26.57	389.71		176	113.56	56.65	97.43	35.43	389.71
	FHS	1523	51.3	15.9	49	18.1	206		6038	52.9	15.6	51	11.5	139		1494	48.9	14.3	47	11.5	122		6067	53.4	15.9	51.2	12	206		1385	122.6	109	96	21.3	1818		5341	108.8	79.6	87.9	20.5	1404		1334	123.6	96.7	98.6	20.5	1404
	HABC	334	47.59	14.45	44.5	13	135		1277	53.03	16.54	50	21	132		328	55.49	17.07	53	21	132		1283	50.98	15.93	48	13	135		334	154.91	92.35	129	26	825		1278	152.41	87.23	131	40	871		328	161.05	89.8	140.5	40	715
	HERITAGE	97	39.5	9.01	37.9	22.2	68.2		386	40.6	10.2	39.5	18.9	78.1		98	41.2	9.9	41.3	22.8	73.8		385	40.1	10	38.8	18.9	78.1		97	119.6	74	98.7	33.6	560		386	122.4	68.9	107.4	36.3	481.2		98	118.3	62.5	106.2	43.4	402.4
	MESA	398	56.13	16.99	54	25	117		1595	53.67	16.23	51	21	129		409	51.61	15.59	49	25	129		1584	54.69	16.52	52	21	123		398	121.19	68.83	106.5	32	485		1595	125.55	93.96	108	28	2380		409	137.15	141.92	110	36	2380
	NEO	1004	56.6	16.47	54.91	20.11	123.36		3949	55.79	15.93	53.36	9.28	164.73		992	55.02	15.15	52.98	21.66	121.42		3961	56.19	16.25	53.75	9.28	164.73		1004	129.59	84.67	110.71	16.83	1045.13		3949	126.13	85.61	107.17	14.17	1806.83		992	129.3	82.47	111.6	14.17	772.33
	RS1	166	56.1381	13.0783	54.6332	30.5	96.14		654	56.1552	15.3979	53.861	26.64	110.4		166	56.3986	15.0029	53.2819	27.8	110.4		654	56.0891	14.9472	54.0541	26.64	109.3		160	123.059	71.7619	106.195	45.13	643.4		635	122.695	53.2617	110.619	32.74	432.7		161	126.84	52.5613	115.929	50.44	348.7
	RS2	225	58.8983	16.1179	56.3707	25.87	111.2		898	58.3024	16.1987	56.5637	15.83	136.7		223	60.0343	16.2801	58.6873	15.83	106.9		900	58.0223	16.1357	56.1776	24.71	136.7		222	123.966	58.6056	109.735	46.02	368.1		874	128.828	68.5217	115.044	47.79	1019		216	131.072	61.9222	119.469	47.79	532.7
	RS3	573	55.4731	17.4013	52.8958	15.44	141.7		2328	55.3868	17.0904	53.2819	17.37	127.8		583	55.5011	17.089	54.0541	21.24	123.9		2318	55.3794	17.168	52.8958	15.44	141.7		564	135.745	82.339	115.929	36.28	986.7		2308	133.046	84.4176	112.389	25.66	1473		578	134.694	75.7655	113.274	25.66	576.1
	WHI-GARNET	760	50.4724	11.9524	48	27	97		3007	49.7326	11.5361	48	22	115		761	50.3482	11.7437	49	24	115		3006	49.7638	11.5918	48	22	115		760	152.036	71.7928	136	35	397		3007	153.287	72.2281	138	34	398		761	154.859	72.532	141	34	398
	WHI-WHIMS	1086	53.522	12.3052	52	27	131		4084	54.464	12.5305	53	13	118		1057	54.8561	12.8251	53	26	118		4113	54.1145	12.3972	53	13	131		1086	140.309	67.4651	124.5	37	399		4084	136.642	64.2696	122	17	397		1057	141.071	65.228	126	17	377
Hispanic	MESA	216	49.26	15.1	46	21	153		860	48.59	13.11	46	24	107		216	47.22	12.68	44.5	24	107		860	49.05	13.66	47	21	153		216	151.98	88.83	129.5	36	720		860	144.87	85.41	126	27	1395		216	153.91	80.8	136	44	540
	WHI-SHARe	733	52.6521	13.0455	51	26	109		2651	52.7492	13.1599	51	20	153		696	51.7543	13.4214	50	20	153		2688	52.9803	13.0484	51	21	123		733	148.317	68.7907	135	38	386		2651	149.258	68.3647	134	20	395		696	150.963	68.4697	136	28	381
Brazilian	Baependi	133	47.76	13.26	45	26	103		536	47.7	12.47	46	23	124		126	48.7	13	47	28	96		543	47.48	12.53	46	23	124		133	134.7	62.39	119	46	492		536	130.5	66.21	116	21	539		126	136.1	66.88	119	46	393
