# Supplementary material for: Multi-ancestry sleep-by-SNP interaction analysis in 126,926 individuals reveals lipid loci stratified by sleep duration
Source: Nat Commun. 2019 Nov 12;10:5121. doi: 10.1038/s41467-019-12958-0 (PMC6851116; doi:10.1038/s41467-019-12958-0)
Supplement: Supplementary file 4 — Supplementary Dataset 2 [file 41467_2019_12958_MOESM4_ESM.xlsx]

## Sheet: Supplementary Data 2
Supplementary Data 2: Trait Distribution in Stage 2 studies
		HDL cholesterol																												Triglycerides
		STST (E1)							STST (E0)							LTST (E1)							LTST (E0)							STST (E1)							STST (E0)							LTST (E1)
Ancestry		N	Mean	SD	Median	Min	Max		N	Mean	SD	Median	Min	Max		N	Mean	SD	Median	Min	Max		N	Mean	SD	Median	Min	Max		N	Mean	SD	Median	Min	Max		N	Mean	SD	Median	Min	Max		N	Mean	SD	Median	Min	Max
African	CFS	68	41.6029	12.1436	40	21	81		345	45.2841	13.181	43	21	98		61	41.1148	10.3668	40	24	67		352	45.2955	13.4036	43	21	98		68	123.794	74.2482	108	35	392		345	97.1971	58.0862	82	29	428		61	107.328	64.3303	92	35	428
	GeneSTAR	169	54.8284	15.5015	54	19	159		676	54.7692	16.0077	52	8	130		169	55.3314	16.4414	51	23	108		676	54.6435	15.7696	53	8	159		168	107.279	91.5287	86.5	43	976		675	107.348	66.0394	91	28	599		169	104.125	59.0517	93	38	478
Asian	DF-TJ	279	55.4348	19.0267	52.9642	18.9434	160.439		1108	55.1826	18.0181	51.4178	13.531	163.145		266	55.5105	20.937	51.6111	13.9176	163.145		1121	55.1676	17.5218	52.191	13.531	160.439		279	130.118	93.2498	106.32	26.58	855.876		1108	123.788	87.9402	99.232	28.352	1107.5		266	126.192	90.404	100.561	28.352	757.53
	SMWHS	350	50.32	14.188	47	11	117		1396	50.26	12.647	48	21	111		350	48.92	12.124	48	21	90		1396	50.61	13.152	48	11	117		47	187.1	152.622	143	49	894		184	159.2	102.478	125.5	40	697		51	162.6	103.974	126	40	493
European	AIRWAVE	2810	58.09	14.56	56.07	18.56	121.81		11196	57.37	14.72	55.3	3.48	220.41		2805	57.43	14.17	55.68	19.34	132.25		11201	57.54	14.82	55.3	3.48	220.42
	CFS	52	44.0962	15.3166	42	17	93		249	43.257	11.8474	42	17	75		48	40.6667	9.94952	39.5	24	69		253	43.9209	12.8675	43	17	93		52	141.192	117.569	116.5	46	760		250	142.816	117.583	113	41	1221		48	166.417	136.752	129	51	750
	COLAUS	929	64.3987	18.7951	61.872	27.069	127.611		3712	63.3398	17.4522	61.872	23.202	143.079		925	62.7875	17.3158	61.872	23.202	143.079		3716	63.742	17.8314	61.872	23.202	143.079		929	122.662	81.5204	106.2	35.4	1026.6		3712	118.538	75.6188	97.35	17.7	1132.8		925	122.704	77.7349	97.35	17.7	796.5
	DR EXTRA	246	67.18	18.103	66.32	26	136		984	65.6	18.661	63.81	20	194		246	62.04	17.034	59.94	27	132		984	66.89	18.799	65.35	20	194		246	113.22	59.523	98.76	38	558		984	118.42	60.669	102.74	32	689		246	123.86	59.867	111.6	32	358
	EGCUT - Omni Express	166	60.53	17.21	58.2	25.14	120.26		637	62	16.66	59.55	27.84	138.44		119	63.18	16.47	60.33	36.74	138.44		684	61.44	16.82	59.36	25.14	127.22		131	118.89	66.53	101.86	35.43	443.74		523	113.09	65.33	97.43	28.34	789.16		90	117.12	61.82	102.3	28.34	327.71
	EGCUT - Human370CNV	103	58.63	16.6	56.46	26.3	105.96		409	59.41	17.51	56.84	19.72	143.08		99	60.14	19.14	58.78	26.3	143.08		413	59.04	16.88	56.84	19.72	109.05		13	104.1	50.85	94.77	52.26	242.68		47	111.73	58.39	90.34	32.77	299.37		12	114.62	50.73	99.2	46.94	212.57
	GeneSTAR	247	49.2794	14.5348	46	21	100		990	51.3576	14.6459	49	21	106		249	49.7269	13.7848	48	23	100		988	51.249	14.8405	49	21	106		248	140.277	78.3292	122	44.9	650		992	142.391	86.5378	121	41	650		249	153.15	88.7111	134	44	646
	KORA - S3	611	53.8396	16.07	51	14.4	115.3		2433	54.6738	16.2006	52.3	18.9	121.4		621	53.0069	15.2161	51.3	18.9	121.4		2423	54.8907	16.3931	52.3	14.4	121.1		73	125.225	71.4061	102.2	37.6	366.6		173	142.103	146.062	98.9	33	1261		47	163.506	211.445	98.9	33.7	1261
	KORA - F4	226	54.9602	14.1042	53	27	121		902	56.4889	14.0245	55	21	123		225	55.8978	14.0157	55	21	98		903	56.2536	14.0624	54	25	123		225	116.902	109.882	97	28	1192		902	112.841	77.1712	93	21	717		226	117.606	84.9021	98.5	21	717
	Lifelines	2470	55.81	15.54	54.14	19.33	131.48		9759	55.82	14.71	54.14	11.6	143.08		2430	52.55	13.89	50.27	23.2	143.08		9799	56.63	15.01	54.14	11.6	131.48		2470	118.85	78.24	99.2	18.6	1000		9760	110.87	73.27	92.12	4.43	1104.52		2430	122.79	81.2	101.86	24.8	1104.52
	NESDA	274	63.05	17.41	61.52	28.16	133.84		1095	63.41	16.2	61.71	25.84	123.42		274	63.65	15.54	62.1	30.47	118.8		1095	63.26	16.66	61.71	25.84	133.84		275	107.68	68.37	88.57	28.34	466.76		1099	108.33	66.49	92.11	25.69	635.93		275	112.32	70.24	94.77	25.69	635.93
	SHIP	812	55.0514	15.9343	52.9779	11.601	128.384		3211	56.3224	17.2917	54.138	17.4015	283.064		810	55.5898	16.9037	52.9779	17.7882	153.52		3213	56.1858	17.0649	53.7513	11.601	283.064
	SHIP-Trend	198	55.2942	14.5584	52.5912	29.3892	104.022		785	57.7981	14.1492	56.4582	27.069	106.729		197	60.2506	14.0007	59.1651	32.8695	104.022		786	56.5527	14.2376	54.5247	27.069	106.729		198	132.332	76.1132	116.47	33.6566	683.76		785	122.998	74.1822	103.627	29.2281	704.131		197	121.175	69.5999	103.627	36.3137	478.278
	YFS	425	50.3192	13.266	47.9508	25.5222	135.345		1569	52.0948	12.653	51.0444	18.5616	123.744		425	50.19	11.9058	49.1109	23.202	95.5149		1569	52.1298	13.0087	51.0444	18.5616	135.345		425	128.003	79.6023	101.856	38.9708	607.59		1569	118.258	66.6476	92.9985	30.1138	480.935		425	128.304	72.3403	111.598	38.9708	480.935
Hispanic	IRASFS	192	42.34	11.65	41.5	18	98		759	43.58	12.22	42	21	100		189	43.62	11.73	43	21	92		762	43.26	12.21	41	18	100		192	126.5	94.59	105	23	650		759	113.58	78.56	93	18	836		189	109.58	68.92	85	23	457
	SOL	2325	49.1475	13.1681	47	13	128		9302	49.0617	13.0499	47	9	141		2326	48.5271	12.8386	47	13	135		9301	49.2169	13.1282	47	9	141		2325	136.839	105.4	113	20	1875.73		9303	141.536	120.536	116	22	6366		2326	147.968	168.069	119	22	6366
