# Supplementary material for: Multi-ancestry sleep-by-SNP interaction analysis in 126,926 individuals reveals lipid loci stratified by sleep duration
Source: Nat Commun. 2019 Nov 12;10:5121. doi: 10.1038/s41467-019-12958-0 (PMC6851116; doi:10.1038/s41467-019-12958-0)
Supplement: Supplementary file 5 — Supplementary Dataset 3 [file 41467_2019_12958_MOESM5_ESM.xlsx]

## Sheet: Supplementary Data 3
Supplementary Data 3: Replicated lead SNPs from known regions for blood lipid levels in multi-ancestry cohorts - Long Total Sleep Time
							Stage 1					Stage 2					Stage 1 + 2
Trait	rsmid	Mapped Gene	chr	pos	Allele1	Freq1	Effect	StdErr	IntEffect	IntStdErr	Pjoint	Effect	StdErr	IntEffect	IntStdErr	Pjoint	Effect	StdErr	IntEffect	IntStdErr	Pjoint	1df interaction P-value	total_N
ln(HDL-c)	rs12043260	PABPC4	1	39609784	t	0.6597	0.005496	0.001307	0.005738	0.002894	4.757e-08	0.004398	0.001503	0.003365	0.003599	0.001621	0.005041	0.000986	0.004906	0.002252	1.16e-10	0.0293682	123953
ln(HDL-c)	rs12740374	PSRC1	1	109817590	t	0.2169	0.007111	0.001524	0.004271	0.003312	3.828e-08	0.006071	0.001935	-0.005672	0.004283	0.007262	0.006751	0.001197	0.0006257	0.002619	3.04e-09	0.811177	124617
ln(HDL-c)	rs4846913	GALNT2	1	230294715	a	0.5091	0.007564	0.001351	0.002771	0.003026	1.918e-09	0.009007	0.001519	0.001136	0.003572	7.175e-10	0.0082	0.001009	0.002073	0.002309	2.12e-18	0.369297	119817
ln(HDL-c)	rs4296389	APOB	2	21142994	t	0.3364	0.008244	0.001389	0.0002848	0.003165	6.845e-10	0.01528	0.001678	0.002288	0.003754	1.398e-22	0.01104	0.001069	0.0008715	0.002419	1.49e-28	0.718643	124380
ln(HDL-c)	rs13391980	COBLL1	2	165504841	a	0.1268	0.01019	0.00189	0.0005937	0.004309	3.612e-08	0.008591	0.002462	0.009513	0.005309	7.616e-06	0.00956	0.001499	0.004136	0.003346	6.72e-13	0.21642	118154
ln(HDL-c)	rs655720	PCCB	3	136103267	t	0.732	-0.006234	0.00135	-0.00682	0.003061	1.055e-09	-0.00645	0.001548	-0.0025	0.003767	1.425e-05	-0.006354	0.001017	-0.005135	0.002372	2.31e-14	0.0304	124380
ln(HDL-c)	rs1892172	RSPO3	6	127476516	a	0.5429	-0.006102	0.001223	-0.004603	0.002741	4.172e-10	-0.003991	0.001466	-0.0008798	0.003404	0.01008	-0.00529	0.0009383	-0.00333	0.002131	1.79e-11	0.118136	122993
ln(HDL-c)	rs2329567	AC020743.2	7	51018066	a	0.6919	0.005654	0.001352	0.005903	0.003029	1.317e-08	0.001344	0.00152	0.009207	0.003737	0.009318	0.003759	0.001009	0.007661	0.002343	1.05e-09	0.00107646	123150
ln(HDL-c)	rs13240994	TBL2	7	73016862	t	0.827	-0.01024	0.001771	0.002467	0.003762	1.098e-08	-0.01132	0.00204	-0.001762	0.004522	7.187e-09	-0.01067	0.001337	0.0008394	0.002889	1.62e-16	0.771395	123100
ln(HDL-c)	rs11762784	KLF14	7	130424646	a	0.4235	0.006983	0.001268	0.0009269	0.002782	5.889e-09	0.008392	0.001525	0.00143	0.003495	9.618e-09	0.007549	0.0009747	0.001047	0.002175	9.54e-17	0.630247	124380
ln(HDL-c)	rs6984305	AC022784.6	8	9178268	a	0.1351	-0.01545	0.002068	-0.001537	0.004414	5.516e-16	-0.01156	0.001708	-0.007778	0.00491	1.441e-13	-0.01312	0.001316	-0.004882	0.003249	2.97e-28	0.132938	116847
ln(HDL-c)	rs10102352	AC022784.6	8	9206069	a	0.3996	-0.005743	0.001303	-0.003304	0.002904	2.69e-07	-0.008588	0.001473	-0.001219	0.003502	1.753e-09	-0.006988	0.0009753	-0.002258	0.002231	1.76e-15	0.311489	121190
ln(HDL-c)	rs1441778	LPL	8	19727047	t	0.8306	-0.01216	0.001836	0.0005245	0.004017	4.393e-12	-0.008309	0.001741	-0.00413	0.004682	5.093e-07	-0.01012	0.001263	-0.001914	0.003029	7.74e-18	0.527458	124079
ln(HDL-c)	rs28615996	LPL	8	19802711	t	0.9357	0.01753	0.003509	0.004852	0.00783	5.467e-08	0.02831	0.005339	-0.01396	0.01106	5.179e-07	0.02086	0.002931	-0.001451	0.006391	1.72e-13	0.820394	91833
ln(HDL-c)	rs283	LPL	8	19815098	t	0.2395	-0.008947	0.001583	-0.0002153	0.003525	6.274e-09	-0.007985	0.001961	0.008215	0.004355	0.0002312	-0.008617	0.001231	0.003061	0.002739	7.35e-12	0.263754	124079
ln(HDL-c)	rs15285	LPL	8	19824667	t	0.3021	0.01824	0.001481	0.003782	0.003178	4.103e-41	0.03136	0.001664	0.004177	0.003682	1.9e-95	0.02406	0.001106	0.003881	0.002406	7.31e-126	0.106733	107346
ln(HDL-c)	rs184371102	LPL	8	19843930	t	0.0214	0.02553	0.005252	0.009757	0.01124	2.671e-08	0.04314	0.006806	0.01134	0.01475	3.063e-12	0.03197	0.004156	0.009591	0.008934	1.55e-18	0.283029	78217
ln(HDL-c)	rs6999158	LPL	8	19928013	a	0.323	0.01267	0.00147	-0.001352	0.003218	2.141e-19	0.02059	0.001696	0.0002456	0.003816	5.065e-38	0.016	0.00111	-0.001109	0.002458	8.91e-53	0.65186	119210
ln(HDL-c)	rs13263508	LPL	8	19942181	t	0.5538	0.009268	0.001314	-0.00446	0.002944	7.284e-12	0.01583	0.001513	0.001539	0.003574	2.482e-29	0.01203	0.0009919	-0.002451	0.00227	5e-36	0.28026	124380
ln(HDL-c)	rs2954026	AC091114.1	8	126484526	t	0.2702	-0.008208	0.001396	-0.0008917	0.002865	2.435e-10	-0.0122	0.00153	-0.002377	0.003687	2.785e-17	-0.009991	0.001031	-0.0009803	0.002252	1.34e-25	0.663343	123967
ln(HDL-c)	rs2777803	ABCA1	9	107571208	a	0.9066	0.01036	0.002354	0.007273	0.00522	9.006e-08	0.006697	0.001887	0.006504	0.005863	0.0001729	0.008152	0.001472	0.007741	0.003852	3.83e-11	0.044473	109482
ln(HDL-c)	rs4149307	ABCA1	9	107589744	t	0.2481	0.01404	0.001647	-0.004577	0.003539	8.805e-18	0.01507	0.002011	-0.007636	0.00446	3.206e-13	0.01447	0.001273	-0.005785	0.002769	3.48e-30	0.0366896	115060
ln(HDL-c)	rs73664374	ABCA1	9	107662305	c	0.9213	-0.01134	0.002352	-0.00699	0.005041	1.197e-08	-0.01933	0.00301	0.0005474	0.006578	3.021e-11	-0.01437	0.001853	-0.004063	0.004001	4.15e-18	0.309869	121291
ln(HDL-c)	rs2575876	ABCA1	9	107665739	a	0.244	-0.01039	0.001427	-0.002659	0.003064	3.244e-16	-0.01821	0.001776	-0.0001227	0.003982	2.248e-27	-0.01343	0.001112	-0.001346	0.002426	8.92e-40	0.579016	124380
ln(HDL-c)	rs901746	MADD	11	47260319	a	0.6306	-0.007196	0.001326	-0.0004071	0.002799	1.574e-08	-0.01166	0.001594	0.001841	0.003593	2.072e-13	-0.009012	0.001019	0.0006934	0.002205	4.92e-20	0.753166	124380
ln(HDL-c)	rs174545	FADS1/S2	11	61569306	c	0.6746	0.01098	0.001385	-0.00466	0.002983	7.481e-15	0.01462	0.001632	-0.0007189	0.003587	1.529e-20	0.01245	0.001056	-0.003243	0.002292	3.29e-33	0.157092	118363
ln(HDL-c)	rs180360	ZPR1	11	116598988	a	0.7312	-0.007757	0.001389	-3.642e-05	0.003079	4.401e-09	-0.01419	0.001667	-0.001921	0.00373	7.542e-20	-0.01031	0.001066	-0.0003921	0.002372	2.09e-25	0.868705	124892
ln(HDL-c)	rs61905084	ZPR1	11	116610294	t	0.8184	-0.009094	0.00161	-0.0006726	0.003438	1.877e-09	-0.01774	0.001923	0.005175	0.004284	1.748e-20	-0.01264	0.001234	0.002062	0.002678	2.47e-26	0.441313	123744
ln(HDL-c)	rs964184	ZPR1	11	116648917	c	0.8362	0.01713	0.001725	-0.00228	0.003688	2.725e-25	0.01872	0.001657	0.0002908	0.004434	1.6e-31	0.01793	0.001195	-0.001526	0.002816	1.7e-55	0.587885	123515
ln(HDL-c)	rs59781045	ZPR1	11	117095283	t	0.0875	0.01202	0.00251	0.003329	0.005441	2.581e-07	0.0223	0.003194	-0.005596	0.006999	2.035e-12	0.01594	0.001974	-0.0001022	0.004296	1.86e-17	0.98102	117332
ln(HDL-c)	rs7137190	MMAB	12	109866108	c	0.4905	0.006814	0.00124	0.001411	0.002799	6.547e-09	0.005629	0.001468	0.003363	0.003414	2.631e-05	0.006317	0.0009472	0.002224	0.002164	2.17e-13	0.304079	122567
ln(HDL-c)	rs7298909	SBNO1	12	123830939	t	0.8826	-0.01135	0.002147	-0.006258	0.004788	6.423e-10	-0.005883	0.00178	-0.003963	0.005354	0.0009183	-0.00814	0.00137	-0.006295	0.003537	6.46e-12	0.0751158	121857
ln(HDL-c)	rs3741521	SBNO1	12	125264293	a	0.5595	-0.007317	0.001385	-0.0005111	0.003121	3.079e-08	-0.007821	0.001724	0.004788	0.003739	3.084e-05	-0.007567	0.001079	0.00165	0.002395	1.83e-12	0.490864	118211
ln(HDL-c)	rs5888	SBNO1	12	125284748	a	0.4111	0.00709	0.001296	-0.003402	0.002928	2.282e-07	0.008396	0.001487	0.001034	0.003452	5.884e-09	0.007615	0.0009766	-0.001648	0.002231	4.94e-15	0.4601	122852
ln(HDL-c)	rs10773112	SBNO1	12	125338529	t	0.6521	0.008359	0.00147	0.002144	0.003218	5.035e-10	0.008205	0.00166	0.00241	0.004222	1.336e-07	0.008292	0.0011	0.002249	0.002556	7.22e-17	0.378919	112151
ln(HDL-c)	rs4569100	SBNO1	12	125350320	a	0.3264	0.008369	0.001384	-0.002033	0.003029	1.847e-09	0.006218	0.001827	0.004717	0.00411	3.751e-05	0.007596	0.001103	0.0003459	0.002438	1.75e-13	0.887176	112151
ln(HDL-c)	rs11071371	LIPC	15	58576226	t	0.1267	-0.01026	0.00175	-0.0008819	0.003925	9.42e-10	-0.01855	0.002315	-0.003002	0.005091	6.552e-18	-0.01322	0.001396	-0.001507	0.003108	2.03e-24	0.627763	123666
ln(HDL-c)	rs12903590	LIPC	15	58577777	a	0.8621	-0.01057	0.001793	0.001847	0.003947	4.235e-09	-0.01332	0.002327	-0.005289	0.005094	1.298e-10	-0.01156	0.00142	-0.0007699	0.00312	4.02e-18	0.805092	122704
ln(HDL-c)	rs261291	LIPC	15	58680178	t	0.6299	-0.01707	0.00137	0.0008938	0.003091	9.709e-39	-0.02542	0.001571	0.004985	0.003533	2.868e-63	-0.02067	0.001032	0.002735	0.002326	3.93e-97	0.239659	111083
ln(HDL-c)	rs8042174	LIPC	15	58685970	t	0.8803	0.01002	0.001948	-0.0008418	0.004271	2.617e-07	0.01351	0.002447	-0.004563	0.005359	8.961e-08	0.01138	0.001524	-0.002342	0.00334	5.12e-14	0.48318	122291
ln(HDL-c)	rs1800588	LIPC	15	58723675	t	0.2946	0.01619	0.001495	-0.001441	0.003177	3.176e-30	0.02836	0.001757	0.0008799	0.003865	5.399e-67	0.02121	0.001138	-0.001143	0.002452	5.9e-88	0.641108	115172
ln(HDL-c)	rs8023503	LIPC	15	58740588	t	0.1196	0.01556	0.002597	-0.01971	0.005623	1.763e-08	0.01446	0.003341	-0.00847	0.00684	7.376e-05	0.01504	0.002049	-0.01519	0.004343	3.12e-12	0.000469496	96997
ln(HDL-c)	rs7187278	CETP	16	56730518	a	0.1292	-0.007142	0.002064	-0.01566	0.004534	1.615e-09	-0.004466	0.00178	-0.003943	0.005082	0.01302	-0.005691	0.001347	-0.01119	0.003356	3.27e-10	0.000855062	114428
ln(HDL-c)	rs11640954	CETP	16	56908884	a	0.1907	0.01101	0.001804	-0.004803	0.003967	4.542e-09	0.01915	0.002094	0.005118	0.004672	2.021e-24	0.01441	0.001367	-0.0009047	0.003023	1.71e-28	0.764732	122208
ln(HDL-c)	rs1138429	CETP	16	56942921	a	0.8956	0.01783	0.002342	0.007244	0.005239	3.661e-18	0.03099	0.002743	-0.004478	0.00599	5.309e-32	0.02338	0.001781	0.002108	0.003943	3.51e-46	0.592914	113280
ln(HDL-c)	rs12444708	CETP	16	56984482	t	0.1233	0.01508	0.002369	0.004359	0.004973	5.901e-13	0.02958	0.002527	0.006239	0.005651	7.657e-39	0.0218	0.001728	0.004385	0.003729	1.07e-45	0.239627	119253
ln(HDL-c)	rs9938160	CETP	16	56984590	t	0.699	-0.0128	0.001636	0.000317	0.003667	2.284e-16	-0.01739	0.001846	0.002276	0.004131	1.8e-22	-0.01481	0.001224	0.001288	0.002742	4.3e-37	0.638548	122253
ln(HDL-c)	rs12448528	CETP	16	56985555	a	0.2033	-0.02678	0.002015	-8.117e-05	0.004338	2.591e-45	-0.03218	0.001674	-0.01073	0.004393	8.1e-100	-0.02997	0.001288	-0.004624	0.003077	2.06e-140	0.1329	108389
ln(HDL-c)	rs4783961	CETP	16	56994894	a	0.4787	0.01874	0.00144	0.001819	0.00317	1.003e-45	0.0272	0.001521	0.000741	0.003462	1.733e-82	0.02271	0.001046	0.001022	0.002337	2.85e-122	0.661885	105818
ln(HDL-c)	rs12720922	CETP	16	57000885	a	0.2016	-0.03718	0.001783	0.003762	0.004001	9.964e-107	-0.0595	0.002001	0.005589	0.004414	2.29e-219	-0.04699	0.001331	0.004803	0.002964	2.29e-305	0.105137	116305
ln(HDL-c)	rs289718	CETP	16	57009932	t	0.6725	-0.01973	0.001483	-0.001621	0.003202	9.933e-49	-0.0241	0.001507	0.006378	0.003665	9.243e-60	-0.02191	0.001057	0.002135	0.002404	5.08e-106	0.374485	113945
ln(HDL-c)	rs1800777	CETP	16	57017319	a	0.0403	-0.05982	0.00455	0.005979	0.008883	3.432e-45	-0.07998	0.004265	-0.0156	0.009292	5.09e-98	-0.07039	0.003111	-0.002426	0.006406	1.71e-136	0.704905	91184
ln(HDL-c)	rs289752	CETP	16	57026936	a	0.5882	0.008011	0.001345	0.0003466	0.002925	2.931e-10	0.01294	0.00162	-0.002886	0.003629	7.082e-16	0.01001	0.001034	-0.001138	0.002275	4.67e-24	0.61692	123488
ln(HDL-c)	rs7187275	CETP	16	57031730	a	0.0712	0.02863	0.004538	-0.007393	0.01035	3.281e-10	0.02358	0.003397	-0.007788	0.007578	4.977e-12	0.02542	0.002719	-0.007583	0.006114	3.48e-21	0.214876	88706
ln(HDL-c)	rs60990105	PSKH1	16	67680956	a	0.129	0.0146	0.002216	-0.007507	0.00479	2.923e-10	0.02421	0.002509	-0.001139	0.005445	4.237e-24	0.01874	0.001661	-0.004995	0.003596	1.87e-30	0.16482	109203
ln(HDL-c)	rs148753499	PSKH1	16	68007575	a	0.893	0.01483	0.002658	-0.005767	0.006083	6.568e-08	0.01478	0.003441	0.004674	0.007553	1.862e-06	0.01479	0.002103	-0.001633	0.004737	2.69e-13	0.730295	93377
ln(HDL-c)	rs3764351	STARD3	17	37824339	a	0.5994	0.007123	0.001358	0.001414	0.00308	1.394e-08	0.00648	0.001491	-0.004423	0.003537	7.59e-05	0.006892	0.001003	-0.0009815	0.002319	3.32e-12	0.672118	124380
ln(HDL-c)	rs1976704	PGS1	17	76401318	t	0.6028	0.005425	0.001235	0.003258	0.002717	3.157e-07	0.004397	0.001471	-0.0008009	0.003516	0.008156	0.005035	0.0009454	0.00187	0.002145	5.74e-09	0.38332	121913
ln(HDL-c)	rs2000813	LIPG	18	47093864	t	0.2562	0.007173	0.001434	0.001129	0.003159	1.137e-07	0.01063	0.001688	0.003471	0.003787	5.193e-12	0.008583	0.001092	0.001915	0.002424	5.55e-18	0.429518	124479
ln(HDL-c)	rs73959582	LIPG	18	47148886	t	0.8895	-0.01519	0.002233	-0.0005312	0.004937	2.832e-13	-0.02314	0.002565	-0.0009651	0.005683	7.462e-22	-0.01854	0.001683	-0.0003372	0.003724	1.13e-32	0.927852	121933
ln(HDL-c)	rs9304381	LIPG	18	47158234	t	0.8084	0.01151	0.001512	-0.004849	0.003357	1.468e-13	0.01491	0.00163	-0.003283	0.004362	7.023e-20	0.01307	0.001108	-0.004641	0.002652	8.03e-32	0.0801183	124591
ln(HDL-c)	rs12965067	LIPG	18	47228943	t	0.3217	0.008276	0.001327	-0.0004045	0.002869	1.26e-10	0.01302	0.001625	0.00452	0.003645	3.32e-19	0.01012	0.001028	0.001226	0.002253	9.51e-27	0.586329	124892
ln(HDL-c)	rs12976739	ANGPTL4	19	8461663	a	0.4076	0.00779	0.001353	-0.001454	0.002985	1.255e-08	0.006817	0.00157	0.01002	0.003536	9.917e-10	0.007325	0.001025	0.003286	0.00228	3.73e-16	0.14952	121056
ln(HDL-c)	rs66466742	DOCK6	19	11336444	t	0.0925	-0.01976	0.002475	0.005494	0.00541	6.381e-16	-0.029	0.003191	-0.006495	0.006815	6.196e-24	-0.02305	0.001954	0.001189	0.004236	2.39e-36	0.778949	112029
ln(HDL-c)	rs6857	APOC1	19	45392254	t	0.1487	-0.01479	0.002597	0.004748	0.005784	2.286e-08	-0.02382	0.002283	-0.006016	0.004978	2.873e-31	-0.0197	0.001713	-0.001034	0.003771	2.32e-35	0.783933	93567
ln(HDL-c)	rs204474	APOC1	19	45487178	t	0.5758	-0.007518	0.001385	-0.00151	0.003098	7.571e-09	-0.006843	0.001526	-0.004988	0.003563	1.78e-07	-0.007205	0.001025	-0.00301	0.002337	1.93e-15	0.197754	124380
ln(HDL-c)	rs103294	LILRB2	19	54797848	t	0.2205	0.01274	0.001689	0.0002201	0.003575	8.247e-16	0.01038	0.00191	-0.005024	0.004112	2.597e-07	0.01177	0.001265	-0.001875	0.002696	9.18e-22	0.486758	116171
ln(HDL-c)	rs6073958	HNF4A	20	44551855	t	0.7963	0.01074	0.001559	-0.0009474	0.003424	7.551e-13	0.0146	0.001915	0.003141	0.004238	2.229e-16	0.01219	0.001208	0.0003957	0.00266	2.66e-27	0.881743	124380
LDL-c	rs34006994	MACO1	1	25780668	t	0.4401	-1.087	0.2443	-0.7263	0.5422	1.645e-07	-0.9524	0.2522	-1.093	0.5936	5.758e-06	-1.019	0.1752	-0.9	0.3993	1.15e-12	0.0241997	107092
LDL-c	rs187607506	PCSK9	1	55491915	t	0.2332	-1.928	0.3152	-1.107	0.7059	4.118e-13	-2	0.3678	-0.3245	0.8017	2.901e-08	-1.97	0.2388	-0.7689	0.529	1.61e-20	0.146086	101514
LDL-c	rs17111503	PCSK9	1	55503448	a	0.7346	-1.513	0.2703	-0.4815	0.6075	4.094e-10	-1.561	0.3024	-0.1694	0.6826	1.782e-07	-1.538	0.2012	-0.3439	0.453	8.61e-17	0.447756	107641
LDL-c	rs2495477	PCSK9	1	55518467	a	0.5688	1.56	0.2449	-0.1265	0.5363	5.535e-11	1.671	0.2656	0.1808	0.619	1.525e-10	1.606	0.1798	-0.01072	0.404	1.27e-20	0.978831	107599
LDL-c	rs2274538	PCSK9	1	55569440	a	0.0876	-3.381	0.4298	-0.7337	0.9719	4.583e-18	-1.973	0.6206	1.966	1.314	0.005839	-2.974	0.3528	0.1608	0.7811	2.24e-18	0.836898	97847
LDL-c	rs2802867	PCSK9	1	55719011	a	0.7469	1.472	0.2668	1.226	0.5828	3.542e-12	1.726	0.3067	1.206	0.6853	7.602e-11	1.579	0.2011	1.202	0.4434	4.23e-22	0.00671068	108188
LDL-c	rs1168132	DOCK7	1	63133468	a	0.6123	1.428	0.2403	0.8424	0.5264	9.309e-13	1.996	0.2829	0.7223	0.6282	3.448e-14	1.661	0.1827	0.7467	0.4024	1.55e-25	0.0635083	103866
LDL-c	rs596773	PSRC1	1	109796757	a	0.1931	-2.272	0.3325	-0.7502	0.7541	1.856e-14	-1.324	0.3653	-0.1012	0.8352	0.0006325	-1.865	0.2453	-0.5481	0.5583	1.37e-16	0.326233	102711
LDL-c	rs41279716	PSRC1	1	109813510	a	0.8333	2.321	0.3343	-0.5294	0.7446	3.559e-12	2.045	0.3894	0.1352	0.8637	1.551e-07	2.198	0.2532	-0.2348	0.563	7.07e-19	0.676641	105409
LDL-c	rs12740374	PSRC1	1	109817590	t	0.212	-4.668	0.3249	0.1086	0.7462	2.001e-52	-6.09	0.3267	-0.4177	0.7295	2.61e-88	-5.358	0.2302	-0.104	0.5214	5.28e-136	0.841901	88882
LDL-c	rs4970835	PSRC1	1	109821588	a	0.2066	2.265	0.3783	0.8362	0.8589	2.117e-11	1.658	0.3653	-0.6594	0.8063	2.475e-05	1.975	0.2625	0.08146	0.5874	5.36e-15	0.889704	98525
LDL-c	rs56028521	APOB	2	21074998	a	0.0758	-2.369	0.4607	0.4936	1.029	4.373e-07	-1.829	0.4583	-0.2743	1.031	9.683e-05	-2.093	0.3242	0.07706	0.7267	6.36e-11	0.91555	97512
LDL-c	rs7583126	APOB	2	21100867	a	0.8194	1.651	0.3008	-0.1131	0.6599	2.184e-08	1.425	0.3758	0.08157	0.8357	0.0002226	1.563	0.2346	-0.02781	0.5173	5.26e-12	0.957126	108188
LDL-c	rs3903032	APOB	2	21119850	a	0.9006	-2.055	0.466	-1.942	1.047	1.314e-08	-2.994	0.4571	-1.926	1.03	2.668e-13	-2.518	0.3251	-1.835	0.7314	1.75e-20	0.0121112	89953
LDL-c	rs4296389	APOB	2	21142994	t	0.3415	-1.264	0.2555	-0.6865	0.5673	1.202e-08	-1.732	0.2765	-0.06178	0.6206	2.675e-10	-1.483	0.1874	-0.3765	0.418	9.64e-18	0.367738	107092
LDL-c	rs150856817	APOB	2	21239866	a	0.1282	-2.767	0.3917	-0.334	0.8588	2.095e-14	-2.688	0.4444	0.4577	0.9797	2.368e-09	-2.742	0.2935	-0.002981	0.645	7.04e-23	0.996312	99487
LDL-c	rs934197	APOB	2	21267461	a	0.2692	3.347	0.2766	0.3962	0.6207	2.262e-40	3.449	0.2787	0.5023	0.6344	5.473e-39	3.395	0.1959	0.4376	0.4425	2.82e-78	0.322699	102898
LDL-c	rs668948	APOB	2	21291529	a	0.7571	4.887	0.3133	0.2383	0.6742	1.505e-63	3.002	0.2634	0.4847	0.7207	6.761e-32	3.795	0.2014	0.6572	0.4883	5.32e-90	0.178337	98974
LDL-c	rs10166647	APOB	2	21460176	t	0.5993	-1.062	0.2241	-0.3211	0.4973	3.19e-07	-1.262	0.2326	0.07584	0.5631	1.368e-07	-1.161	0.1611	-0.1319	0.3713	6.7e-14	0.722411	108479
LDL-c	rs11887534	ABCG8	2	44066247	c	0.0704	-3.836	0.5606	-1.855	1.258	9.612e-16	-3.468	0.5069	-1.514	1.151	7.137e-14	-3.643	0.3753	-1.704	0.8473	1.07e-28	0.0443155	92859
LDL-c	rs4603816	ABCG8	2	44092066	t	0.7902	-2.858	0.3329	-0.3903	0.7497	5.36e-21	-2.841	0.3641	-0.7394	0.813	8.884e-17	-2.845	0.2452	-0.5476	0.5501	6.5e-37	0.319515	96044
LDL-c	rs4703667	HMGCR	5	74613906	c	0.3749	1.748	0.2336	0.3387	0.5321	2.854e-16	2.539	0.2792	-1.908	0.6217	1.093e-18	2.096	0.1789	-0.6362	0.4038	4.41e-32	0.115134	103866
LDL-c	rs55776147	TIMD4	5	156400808	a	0.3833	-1.313	0.2362	-0.1298	0.5234	5.06e-09	-1.429	0.2505	0.06919	0.6084	2.218e-08	-1.369	0.1716	-0.03571	0.3952	1.41e-16	0.928002	108479
LDL-c	rs7750288	SLC22A1	6	160400147	a	0.7402	-1.701	0.3261	0.4013	0.7281	3.003e-07	-1.377	0.3036	0.6727	0.6959	2.986e-05	-1.535	0.2218	0.5114	0.5018	1.51e-11	0.308141	103394
LDL-c	rs662138	SLC22A1	6	160564476	c	0.8368	-2.031	0.3525	-0.2672	0.7768	1.015e-09	-1.682	0.3495	-1.848	0.7845	1.986e-09	-1.838	0.2478	-1.056	0.5509	6.91e-18	0.0552553	101865
LDL-c	rs56393506	SLC22A1	6	161089307	t	0.1576	2.459	0.3775	-2.014	0.8571	1.082e-09	2.343	0.4063	0.0456	0.9185	5.886e-09	2.382	0.2762	-1.069	0.6259	3.16e-17	0.0876474	104903
LDL-c	rs217396	NPC1L1	7	44595060	a	0.4199	-1.241	0.2587	-1.089	0.5616	7.355e-10	-1.412	0.2577	-1.372	0.6066	9.334e-11	-1.32	0.1822	-1.194	0.4101	1.21e-19	0.00359715	103912
LDL-c	rs6601299	AC022784.6	8	9184691	t	0.119	-2.975	0.4053	-0.9397	0.9141	1.603e-16	-0.9402	0.2709	-1.167	0.8444	0.000196	-1.583	0.225	-1.493	0.6124	3.1e-16	0.0147709	99508
LDL-c	rs112875651	AC091114.1	8	126506694	a	0.3436	-1.672	0.2658	0.04753	0.5978	5.107e-11	-2.44	0.2636	0.6932	0.6213	6.031e-20	-2.059	0.1867	0.4341	0.4289	5.25e-29	0.311479	104742
LDL-c	rs2519093	ABO	9	136141870	t	0.1764	2.238	0.3006	-0.2099	0.6587	9.723e-15	2.839	0.3307	1.456	0.7491	1.39e-21	2.472	0.2219	0.4273	0.4928	9.51e-34	0.385895	101079
LDL-c	rs28456	FADS1/S2	11	61589481	a	0.697	2.066	0.2532	0.05236	0.5477	1.741e-18	2.379	0.2766	1.173	0.6171	7.768e-22	2.185	0.1863	0.4975	0.4083	1.73e-38	0.223047	108068
LDL-c	rs117844066	HPR	16	72001521	c	0.1575	-1.268	0.3186	-1.211	0.7058	4.437e-07	-2.229	0.3493	-1.331	0.7661	4.183e-13	-1.692	0.235	-1.204	0.5183	3.46e-18	0.0201803	101134
LDL-c	rs3794695	HPR	16	72097827	t	0.1831	1.328	0.2844	0.6735	0.6395	8.089e-08	2.241	0.3289	-0.2323	0.7572	1.458e-11	1.721	0.2147	0.2263	0.4872	1.55e-17	0.642296	105963
LDL-c	rs9302635	HPR	16	72144174	t	0.7436	1.642	0.3153	0.1038	0.6815	4.959e-08	1.294	0.3423	-0.2786	0.7637	0.000611	1.495	0.2311	-0.02023	0.5062	4.87e-11	0.968121	102711
LDL-c	rs11870935	EFCAB13	17	45732605	a	0.5234	-1.15	0.2212	0.2559	0.5055	3.322e-07	-0.9429	0.24	0.4356	0.578	0.0004155	-1.06	0.1622	0.3073	0.3789	1.92e-10	0.417347	107249
LDL-c	rs4425006	LDLR	19	10813364	t	0.0673	-4.336	0.57	-0.0159	1.215	1.073e-15	-0.9826	0.3099	-1.966	1.206	0.0005169	-1.754	0.2721	-1.948	0.8353	2.41e-13	0.0196956	91723
LDL-c	rs4804556	LDLR	19	11085543	t	0.6596	1.523	0.236	0.3612	0.5324	1.169e-12	1.833	0.258	0.5748	0.604	6.318e-14	1.657	0.1737	0.4199	0.398	1.81e-25	0.291414	108479
LDL-c	rs8106503	LDLR	19	11196886	t	0.8631	7.138	0.5076	-0.2292	1.14	9.733e-52	7.299	0.4009	-0.3019	0.8983	5.805e-79	7.236	0.3137	-0.2874	0.7035	7.33e-129	0.682886	73618
LDL-c	rs6511721	LDLR	19	11206575	a	0.5581	-2.898	0.3854	0.1711	0.8984	6.862e-15	-2.46	0.2637	-0.2849	0.6481	5.806e-22	-2.599	0.2173	-0.1634	0.524	1.27e-35	0.755168	80637
LDL-c	rs2738464	LDLR	19	11242307	c	0.8219	1.884	0.3038	0.1687	0.6862	4.44e-11	2.195	0.3608	0.4113	0.8093	2.741e-10	2.006	0.232	0.246	0.5225	2.16e-20	0.637774	94490
LDL-c	rs4804573	LDLR	19	11277232	a	0.4848	-2.068	0.2737	-0.294	0.6064	1.405e-16	-2.529	0.2849	0.7683	0.6218	2.153e-18	-2.302	0.1968	0.247	0.4331	1.33e-33	0.568469	91954
LDL-c	rs11881756	APOE	19	45220896	t	0.9004	2.745	0.4326	0.635	0.9663	2.252e-12	3.571	0.5756	-0.101	1.29	9.534e-11	3.043	0.3458	0.3574	0.7733	5e-22	0.643956	85871
LDL-c	rs2965169	APOE	19	45251156	a	0.5303	1.908	0.2544	0.115	0.5772	1.322e-15	1.484	0.3046	-1.262	0.721	6.806e-06	1.737	0.1953	-0.4003	0.4504	1.28e-19	0.374129	94742
LDL-c	rs2967668	APOE	19	45302951	a	0.838	4.458	0.5231	0.4265	1.151	1.06e-20	3.02	0.5134	-0.8764	1.147	3.65e-09	3.727	0.3664	-0.2069	0.8124	1.25e-27	0.798972	67250
LDL-c	rs2927482	APOE	19	45340138	a	0.6754	1.695	0.2823	0.2413	0.6452	1.306e-10	1.424	0.2661	-0.5885	0.709	4.492e-07	1.562	0.1934	-0.07932	0.4745	1.66e-16	0.86724	98037
LDL-c	rs3810143	APOE	19	45349402	t	0.5601	-3.243	0.3093	-0.4455	0.6817	4.321e-31	-2.642	0.2651	0.6587	0.6295	2.418e-23	-2.917	0.201	0.06924	0.4609	2.33e-52	0.880585	99201
LDL-c	rs395908	APOE	19	45373565	a	0.154	-1.915	0.3232	-0.578	0.7272	5.287e-11	-2.722	0.4015	-0.3325	0.9168	2.951e-12	-2.227	0.2514	-0.427	0.5686	7.75e-22	0.452672	99141
LDL-c	rs6859	APOE	19	45382034	a	0.4101	2.485	0.3536	0.4883	0.8114	1.504e-14	2.079	0.2644	0.4752	0.6655	2.009e-16	2.229	0.2115	0.5255	0.5126	7.64e-30	0.305285	79569
LDL-c	rs283810	APOE	19	45388241	t	0.8923	4.686	0.7405	2.789	1.569	3.028e-15	3.821	0.5846	-1.325	1.296	7.826e-11	4.17	0.4588	0.4178	0.9986	1.58e-23	0.675665	58402
LDL-c	rs6857	APOE	19	45392254	t	0.1459	6.051	0.537	1.276	1.244	3.675e-36	6.63	0.3969	-1.308	0.8955	2.335e-64	6.459	0.3184	-0.4366	0.7254	3.35e-98	0.547257	69777
LDL-c	rs11668327	APOE	19	45398633	c	0.1399	-5.401	0.5353	-1.732	1.23	9.515e-31	-4.905	0.4582	0.4556	1.039	1.039e-27	-5.155	0.3473	-0.5191	0.7923	9.17e-57	0.512351	74407
LDL-c	rs2287922	FUT2	19	49232226	a	0.4153	1.462	0.2747	-0.2372	0.6124	1.314e-07	1.12	0.2752	0.2542	0.6484	5.68e-05	1.289	0.1941	0.01945	0.4439	1.14e-11	0.965051	104748
LDL-c	rs6016534	TOP1	20	39878956	t	0.5421	1.52	0.2362	0.3842	0.5327	1.094e-12	1.037	0.2435	-0.6385	0.5783	0.000114	1.308	0.1692	-0.0157	0.3903	1.92e-15	0.967913	108479
ln(TG)	rs4495740	DOCK7	1	63124465	t	0.663	0.02311	0.002526	-0.006151	0.005511	9.192e-21	0.04812	0.004054	-0.003534	0.009412	5.764e-34	0.02987	0.002141	-0.007442	0.004743	8.17e-47	0.116636	100644
ln(TG)	rs2281718	GALNT2	1	230297778	a	0.502	0.01373	0.002726	0.004156	0.005978	5.041e-08	0.02217	0.003743	0.006923	0.009446	7.347e-10	0.0166	0.002203	0.004176	0.005037	3.47e-16	0.407068	95278
ln(TG)	rs4296389	APOB	2	21142994	t	0.3362	-0.01939	0.002689	0.002549	0.005785	9.527e-14	-0.03077	0.004157	0.008529	0.009417	4e-13	-0.02271	0.002255	0.004952	0.004917	6.71e-25	0.313878	99257
ln(TG)	rs1659684	GCKR	2	27384710	t	0.2489	-0.01471	0.002875	-0.00143	0.006487	7.308e-08	-0.01679	0.004521	-0.009122	0.01027	0.0001102	-0.01518	0.002421	-0.003392	0.005473	1.22e-11	0.535409	98022
ln(TG)	rs1260326	GCKR	2	27730940	t	0.3708	0.04048	0.002678	0.004617	0.006131	1.159e-62	0.05644	0.003675	0.004746	0.009157	2.096e-57	0.04586	0.002161	0.002991	0.005075	5.13e-116	0.55562	87522
ln(TG)	rs62141290	GCKR	2	27783392	t	0.8288	0.02459	0.003243	-0.01466	0.007211	1.734e-13	0.01681	0.005225	0.007183	0.01177	0.001369	0.0222	0.002749	-0.008357	0.006132	9.48e-16	0.17293	98400
ln(TG)	rs17709034	GCKR	2	28424472	t	0.1149	0.02138	0.004293	0.003364	0.009733	1.163e-07	0.02195	0.006814	-0.004622	0.01522	0.004419	0.02165	0.003623	0.00109	0.008183	5.52e-10	0.894033	88444
ln(TG)	rs75265117	COBLL1	2	165518799	c	0.8725	0.01518	0.003723	0.0148	0.008037	7.33e-08	0.02947	0.00615	0.04115	0.01403	2.981e-10	0.01854	0.003179	0.01981	0.006951	3.51e-15	0.00437261	95917
ln(TG)	rs1711161	PCCB	3	136080537	t	0.7456	0.0115	0.00276	0.01082	0.00619	5.173e-08	0.009677	0.003734	0.01832	0.01004	0.001189	0.01078	0.002215	0.01302	0.005226	7.39e-11	0.0127245	99257
ln(TG)	rs342467	AFF1	4	88052219	t	0.399	-0.01335	0.002419	0.0006046	0.005381	1.313e-08	-0.01429	0.003568	-0.00576	0.00899	6.503e-05	-0.01356	0.001999	-0.0008714	0.004594	1.17e-12	0.849558	99257
ln(TG)	rs13141053	AFF1	4	88212545	a	0.3924	0.0137	0.002531	0.002521	0.005664	4.62e-09	0.01466	0.004425	0.0101	0.009871	0.0005053	0.01382	0.002191	0.00425	0.0049	2.98e-12	0.385752	94475
ln(TG)	rs6905288	VEGFA	6	43758873	a	0.5611	0.01252	0.002518	0.005333	0.005513	3.031e-08	0.012	0.003608	0.004412	0.009212	0.001294	0.01236	0.002064	0.00515	0.004714	3.9e-11	0.274618	96836
ln(TG)	rs111837003	TYW1B	7	72907459	t	0.1259	-0.04232	0.003728	-0.008172	0.008075	2.773e-38	-0.05791	0.006189	0.009921	0.01354	5.871e-21	-0.04655	0.003187	-0.002568	0.00692	1.68e-57	0.710564	98454
ln(TG)	rs2353082	TYW1B	7	72913168	c	0.7427	-0.01951	0.004394	-0.01822	0.009913	8.953e-09	-0.01991	0.006348	0.003345	0.01375	0.003408	-0.01972	0.003612	-0.01083	0.008041	7.6e-11	0.178029	57163
ln(TG)	rs6601296	AC022784.6	8	9091739	a	0.1794	-0.01684	0.003169	0.00426	0.00746	1.149e-07	-0.01804	0.00525	0.002381	0.01175	0.001675	-0.01712	0.002706	0.003806	0.006289	1.95e-10	0.545057	99683
ln(TG)	rs7012814	AC022784.6	8	9173358	a	0.4562	-0.01226	0.002575	-0.006003	0.005621	3.225e-08	-0.01117	0.003818	0.01972	0.009161	0.005428	-0.01225	0.002131	0.0005499	0.004771	5.02e-09	0.90824	97451
ln(TG)	rs1115784	NAT2	8	18255410	a	0.6767	-0.01462	0.002638	-0.001115	0.005795	4.812e-09	-0.01583	0.004144	-0.006838	0.009282	8.76e-05	-0.01489	0.002222	-0.002576	0.004905	5.23e-13	0.599459	99257
ln(TG)	rs13274191	NAT2	8	18380609	a	0.6207	0.009371	0.002656	0.01406	0.00572	1.914e-07	0.004058	0.003637	0.02306	0.009887	0.01475	0.007472	0.002142	0.01693	0.004912	6e-09	0.00056756	98027
ln(TG)	rs60329942	LPL	8	19680259	a	0.2597	-0.01513	0.002825	0.004122	0.006156	1.184e-07	-0.02072	0.004327	-0.0129	0.01025	1.763e-07	-0.01654	0.002362	0.0003811	0.005257	2.61e-13	0.942209	99257
ln(TG)	rs1441778	LPL	8	19727047	t	0.8354	0.02018	0.00372	0.0003539	0.008078	9.452e-09	0.01108	0.003896	0.01543	0.01236	0.002666	0.01576	0.002686	0.006701	0.006641	1.12e-10	0.312958	91969
ln(TG)	rs1441770	LPL	8	19757319	a	0.4107	-0.01071	0.00254	-0.009236	0.005399	1.204e-07	-0.02216	0.003915	-0.005888	0.009112	5.679e-09	-0.01405	0.002129	-0.007503	0.004632	1.83e-14	0.105271	100644
ln(TG)	rs28615996	LPL	8	19802711	t	0.921	-0.03184	0.006546	-0.01071	0.01442	7.635e-08	-0.03658	0.01266	0.03796	0.02675	0.01444	-0.03312	0.005812	0.0001877	0.01269	3.9e-09	0.988199	69684
ln(TG)	rs9644636	LPL	8	19824896	t	0.7717	-0.01561	0.003094	-0.01048	0.006781	8.707e-10	-0.01984	0.004716	0.001737	0.01104	6.967e-05	-0.01697	0.002584	-0.006945	0.005763	1.06e-13	0.228164	95220
ln(TG)	rs79108221	LPL	8	19826701	t	0.0971	-0.05672	0.003899	-0.005445	0.008894	5.956e-58	-0.08582	0.00643	0.007271	0.0147	2.375e-42	-0.06442	0.003328	-0.0002352	0.007595	3.68e-96	0.975295	98178
ln(TG)	rs2165557	LPL	8	19835050	a	0.7877	0.02009	0.002941	-0.002766	0.006515	3.907e-12	0.02689	0.004998	-0.004972	0.01138	2.172e-07	0.02181	0.002533	-0.003653	0.005647	1.85e-18	0.517702	98445
ln(TG)	rs6586891	LPL	8	19914598	a	0.6572	-0.02535	0.002814	0.001991	0.006071	5.531e-21	-0.02492	0.003545	0.003391	0.009468	6.212e-12	-0.0252	0.002202	0.002315	0.005076	3.58e-32	0.648341	89641
ln(TG)	rs28601761	AC091114.1	8	126500031	c	0.614	0.02575	0.002658	-0.002107	0.005752	1.361e-24	0.03181	0.003753	0.009515	0.008966	3.289e-19	0.02757	0.002166	0.0004869	0.004821	4.83e-42	0.919554	96907
ln(TG)	rs7896356	AKR1C4	10	5331560	t	0.6056	-0.007326	0.002549	-0.01877	0.005781	1.072e-07	-0.009459	0.004469	-0.02802	0.009931	0.0001534	-0.00771	0.00221	-0.02091	0.004988	2.97e-11	2.76e-05	95004
ln(TG)	rs7077580	JMJD1C	10	65180885	a	0.4287	-0.01463	0.002469	-0.004339	0.0054	5.65e-11	-0.02005	0.0037	0.006753	0.008869	2.858e-07	-0.01636	0.002052	-0.001018	0.004599	4.63e-17	0.824818	100142
ln(TG)	rs174537	FADS1	11	61552680	t	0.3281	0.02243	0.002706	-0.006811	0.005901	4.224e-17	0.02407	0.004276	0.002243	0.009558	1.54e-08	0.02276	0.002282	-0.004549	0.005008	1.03e-24	0.363695	99190
ln(TG)	rs486394	LOC101929011	11	116526322	a	0.7258	-0.01831	0.00275	-0.00668	0.006039	1.927e-14	-0.03103	0.004471	0.01035	0.01008	1.487e-11	-0.02188	0.002339	-0.001551	0.005171	6.8e-24	0.764221	99257
ln(TG)	rs11820504	LOC101929011	11	116529442	t	0.7117	-0.01636	0.003056	-0.002768	0.006635	5.89e-09	-0.02411	0.004604	0.02372	0.01031	9.202e-07	-0.01897	0.002542	0.005231	0.005567	7.2e-14	0.3474	100327
ln(TG)	rs180360	LOC101929011	11	116598988	a	0.7318	0.01887	0.002641	-0.003727	0.005861	2.537e-13	0.03935	0.004182	0.006138	0.00954	4.778e-23	0.02437	0.002229	-0.002695	0.004981	2.09e-30	0.588469	100875
ln(TG)	rs61905084	LOC101929011	11	116610294	t	0.824	0.02373	0.003121	0.008927	0.006953	2.417e-18	0.05071	0.004937	-0.005294	0.01127	2.282e-25	0.03136	0.002634	0.003345	0.005906	3.66e-38	0.57114	98098
ln(TG)	rs964184	LOC101929011	11	116648917	c	0.827	-0.05979	0.003657	0.00426	0.008159	2.085e-68	-0.06354	0.003623	-0.004012	0.0111	1.859e-72	-0.06159	0.002572	0.002329	0.006497	2.45e-139	0.719989	90344
ln(TG)	rs2070669	LOC101929011	11	116701122	c	0.3975	0.02017	0.002913	0.0008074	0.006608	1.906e-13	0.02816	0.003758	-0.005114	0.009945	1.672e-13	0.02316	0.0023	-0.001929	0.005474	1.62e-25	0.724543	99645
ln(TG)	rs7127590	LOC101929011	11	116718802	t	0.2304	0.01939	0.003198	-0.00553	0.007315	2.497e-09	0.03435	0.006464	-0.01236	0.014	2.019e-07	0.02233	0.002866	-0.006699	0.006482	5.21e-15	0.301381	82226
ln(TG)	rs61905706	LOC101929011	11	116883777	t	0.1472	0.01792	0.003705	0.003981	0.008384	9.769e-08	0.04453	0.005695	0.007532	0.01281	2.345e-16	0.02543	0.003097	0.002933	0.006998	3.14e-19	0.675129	97817
ln(TG)	rs1187415	RFLNA	12	124491529	c	0.6331	0.01067	0.002505	0.008838	0.005624	1.42e-07	0.009044	0.003612	0.002642	0.009089	0.02537	0.01022	0.002056	0.007378	0.004763	4.76e-09	0.121376	100078
ln(TG)	rs261290	LIPC	15	58678720	t	0.3498	0.01185	0.002583	0.005239	0.005721	2.04e-07	0.01748	0.003623	0.003744	0.009545	1.74e-06	0.01372	0.002101	0.004171	0.004879	8.87e-13	0.392613	99488
ln(TG)	rs261334	LIPC	15	58726744	c	0.7361	-0.01815	0.00284	-0.007985	0.006299	3.833e-14	-0.01981	0.003522	0.004935	0.009743	8.38e-08	-0.01895	0.002207	-0.004172	0.005238	6.02e-21	0.425749	98940
ln(TG)	rs1672811	PDXDC1	16	15501099	t	0.3091	0.008473	0.002754	0.01837	0.005871	2.378e-08	0.009385	0.003519	-0.002522	0.009875	0.02598	0.00904	0.002165	0.01321	0.004988	3.13e-09	0.00808843	99989
ln(TG)	rs11076176	CETP	16	57007446	t	0.7605	-0.01707	0.003198	0.0075	0.006986	2.9e-07	-0.0202	0.005181	0.001754	0.01171	0.0002149	-0.01786	0.002719	0.006233	0.00599	9.01e-11	0.298076	97425
ln(TG)	rs58542926	SUGP1	19	19379549	t	0.0634	-0.0405	0.005572	0.008183	0.01196	5.507e-14	-0.07735	0.008525	-0.001503	0.01921	1.721e-20	-0.05091	0.004652	0.009199	0.01011	4.63e-30	0.36288	88402
ln(TG)	rs157582	NECTIN2	19	45396219	t	0.2419	0.02477	0.00396	-0.004681	0.008861	2.137e-10	0.04935	0.004851	0.007489	0.01079	4.812e-27	0.03409	0.003061	-0.001789	0.006834	9.22e-32	0.793492	77318
ln(TG)	rs584007	NECTIN2	19	45416478	a	0.3673	-0.01856	0.0035	0.008184	0.007873	3.691e-07	-0.03837	0.004628	0.009324	0.01016	4.776e-16	-0.02548	0.002779	0.01052	0.0062	1.49e-19	0.0897394	71553
ln(TG)	rs4810479	PLTP	20	44545048	t	0.6797	-0.01546	0.002633	-0.009297	0.005906	3.869e-12	-0.01244	0.003502	0.0104	0.009283	0.001792	-0.01457	0.002102	-0.00428	0.004958	6.86e-14	0.387999	99075
