# Supplementary material for: Multi-ancestry sleep-by-SNP interaction analysis in 126,926 individuals reveals lipid loci stratified by sleep duration
Source: Nat Commun. 2019 Nov 12;10:5121. doi: 10.1038/s41467-019-12958-0 (PMC6851116; doi:10.1038/s41467-019-12958-0)
Supplement: Supplementary file 6 — Supplementary Dataset 4 [file 41467_2019_12958_MOESM6_ESM.xlsx]

## Sheet: Supplementary Data 4
Supplementary Data 4: Replicated leads SNPs from known regions for blood lipid levels in multi-ancestry cohorts - Short Total Sleep Time
							Stage 1					Stage 2					Stage 1 + 2
Trait	rsmid	Mapped Gene	chr	pos	Allele1	Freq1	Effect	StdErr	IntEffect	IntStdErr	Pjoint	Effect	StdErr	IntEffect	IntStdErr	Pjoint	Effect	StdErr	IntEffect	IntStdErr	Pjoint	1df interaction P-value	total_N
ln(HDL)	rs646776	PSRC1	1	109818530	t	0.7665	-0.007826	0.001493	-0.0005766	0.003162	3.769e-08	-0.006693	0.001618	-0.009917	0.00414	5.282e-08	-0.007286	0.001097	-0.003979	0.002503	1.1e-14	0.111904	127469
ln(HDL)	rs4631704	GALNT2	1	230293530	t	0.514	0.00671	0.001458	0.003923	0.002967	1.084e-08	0.01029	0.00153	0.0006606	0.003621	2.943e-12	0.008414	0.001055	0.002261	0.002284	1.65e-19	0.322208	121282
ln(HDL)	rs676210	APOB	2	21231524	a	0.2402	0.008531	0.00158	0.002076	0.003347	2.563e-09	0.01652	0.001806	0.006694	0.004105	6.132e-25	0.01191	0.001189	0.003306	0.002589	1.22e-29	0.201623	114738
ln(HDL)	rs7607980	COBLL1	2	165551201	t	0.8738	-0.009233	0.001895	-0.001805	0.003986	9.329e-08	-0.007354	0.002372	-0.002389	0.005321	0.002026	-0.008511	0.001479	-0.002155	0.003183	2.25e-10	0.498384	122222
ln(HDL)	rs10755687	C6orf106	6	35278796	a	0.259	0.006564	0.00152	0.006846	0.003243	4.019e-09	0.003245	0.001618	0.005563	0.004261	0.01784	0.005043	0.001107	0.006906	0.002562	2.86e-10	0.00702725	125418
ln(HDL)	rs6905288	VEGFA	6	43758873	a	0.567	-0.006735	0.001295	0.001573	0.002704	2.078e-07	-0.005878	0.001478	0.0003172	0.003468	0.0001354	-0.006359	0.0009734	0.001034	0.002125	3.23e-11	0.62655	125599
ln(HDL)	rs7742668	RSPO3	6	127493141	a	0.4932	-0.005455	0.001193	-0.002025	0.002598	4.218e-07	-0.003824	0.001461	-0.007633	0.003399	0.0001092	-0.004777	0.0009237	-0.004137	0.002061	1.19e-10	0.0447201	126648
ln(HDL)	rs2691586	SNX13	7	17837859	t	0.5872	-0.006056	0.001303	-0.001469	0.002714	3.168e-07	-0.007209	0.001498	0.003529	0.003512	7.381e-06	-0.006586	0.0009825	0.0004283	0.00214	4.8e-12	0.841371	125155
ln(HDL)	rs13226650	TBL2	7	73017005	a	0.8116	-0.008083	0.001736	-0.002275	0.003734	3.127e-07	-0.01125	0.002012	0.01007	0.004519	1.538e-07	-0.009532	0.001313	0.002804	0.002873	5.22e-13	0.329073	125781
ln(HDL)	rs13234407	KLF14	7	130438214	a	0.4345	0.007206	0.001228	-0.0006074	0.002684	1.273e-09	0.00878	0.001484	-0.003584	0.003389	1.392e-08	0.007863	0.0009451	-0.001834	0.0021	3.01e-17	0.382481	128035
ln(HDL)	rs7012814	AC022784.6	8	9173358	a	0.471	0.006684	0.001311	0.002022	0.002689	5.693e-09	0.01002	0.001527	0.005951	0.003558	6.438e-14	0.008035	0.0009939	0.003009	0.002136	7.53e-21	0.158922	126232
ln(HDL)	rs2169387	AC022784.6	8	9181395	a	0.1219	-0.01966	0.002251	-0.002151	0.004729	6.123e-22	-0.01302	0.001743	-0.0175	0.005207	9.759e-20	-0.01546	0.001378	-0.01	0.003457	3.18e-39	0.00381968	119610
ln(HDL)	rs1441778	LPL	8	19727047	t	0.8316	-0.01337	0.001849	-0.006922	0.003864	7.726e-19	-0.008079	0.001738	-0.00687	0.004756	2.24e-07	-0.01059	0.001266	-0.007829	0.002971	1.95e-24	0.00841027	127734
ln(HDL)	rs3898938	LPL	8	19749390	t	0.4988	0.006494	0.001218	0.00275	0.002597	1.462e-09	0.005353	0.001477	-0.00859	0.003434	0.0006236	0.006066	0.0009396	-0.001206	0.002069	1.18e-10	0.559967	127143
ln(HDL)	rs1441770	LPL	8	19757319	a	0.4023	0.007051	0.001304	-0.004532	0.002708	4.914e-07	0.01093	0.001569	0.004799	0.003549	6.132e-15	0.008593	0.001003	-0.001404	0.00215	2.49e-18	0.513741	128035
ln(HDL)	rs283	LPL	8	19815098	t	0.241	-0.008661	0.001619	0.001633	0.003394	7.855e-08	-0.008276	0.001972	-0.003813	0.004437	4.95e-06	-0.008472	0.001251	-0.0003354	0.002691	6.86e-13	0.90081	126347
ln(HDL)	rs3289	LPL	8	19823192	t	0.9697	0.03117	0.004396	0.009106	0.009048	1.86e-15	0.04399	0.00568	0.003982	0.01229	7.98e-17	0.03598	0.003476	0.007066	0.007285	9.8e-31	0.332077	90425
ln(HDL)	rs13702	LPL	8	19824492	t	0.6945	-0.01969	0.001474	0.002498	0.002949	2.287e-45	-0.02851	0.00165	0.003504	0.003746	2.901e-72	-0.02357	0.001099	0.003605	0.002311	1.97e-112	0.118776	114738
ln(HDL)	rs184371102	LPL	8	19843930	t	0.0206	0.02761	0.005154	-0.01237	0.01112	2.966e-07	0.03259	0.007177	-0.00255	0.01489	5.386e-06	0.02923	0.004185	-0.008884	0.00891	2.82e-12	0.318725	80032
ln(HDL)	rs10106652	LPL	8	19928160	a	0.2814	0.0149	0.001465	-0.004833	0.003017	6.239e-25	0.01799	0.001747	-0.002309	0.003912	1.878e-26	0.01615	0.001122	-0.004115	0.002385	7.46e-50	0.0844614	127143
ln(HDL)	rs10888177	LPL	8	19955813	a	0.4477	0.004158	0.001342	0.009248	0.002835	2.037e-08	0.005024	0.001548	0.0006525	0.003578	0.001847	0.004577	0.001014	0.005981	0.002218	2.26e-10	0.00700569	125756
ln(HDL)	rs10505258	TRPS1	8	116602855	t	0.3576	-0.006758	0.001326	-0.005777	0.00282	3.877e-11	-0.007483	0.001475	-0.003468	0.003521	4.504e-08	-0.007095	0.0009856	-0.004842	0.002194	2.13e-18	0.0273191	126235
ln(HDL)	rs2954032	AC091114.1	8	126493392	a	0.2749	-0.00872	0.001401	-0.004057	0.002844	9.26e-14	-0.01195	0.001522	-0.005698	0.003763	3.922e-18	-0.01017	0.00103	-0.004206	0.002256	2.7e-30	0.0622709	125750
ln(HDL)	rs686030	TTC39B	9	15304782	a	0.8722	0.00984	0.001884	0.003478	0.004025	4.078e-09	0.006344	0.001722	-0.002562	0.00502	0.0009954	0.007996	0.00127	0.001946	0.003106	2.94e-11	0.530968	122703
ln(HDL)	rs2245793	ABCA1	9	107563603	t	0.1143	-0.01021	0.002216	-0.003849	0.00465	2.968e-07	-0.00705	0.001839	-0.005462	0.005559	7.022e-05	-0.008342	0.001415	-0.005086	0.003527	3.93e-11	0.149297	119515
ln(HDL)	rs4149307	ABCA1	9	107589744	t	0.2441	0.01241	0.00166	0.004641	0.003596	1.381e-17	0.01536	0.002033	0.004306	0.004457	6.194e-17	0.01358	0.001286	0.004444	0.002798	2.51e-33	0.112224	113944
ln(HDL)	rs73664373	ABCA1	9	107662304	c	0.0782	0.01098	0.002321	0.008641	0.004788	5.722e-09	0.02121	0.002992	0.006465	0.006673	3.616e-15	0.01484	0.001834	0.007646	0.003889	1.51e-21	0.0492919	124461
ln(HDL)	rs2575876	ABCA1	9	107665739	a	0.2448	-0.009736	0.00142	-0.003493	0.003049	3.627e-15	-0.01817	0.001779	-0.0006894	0.004006	2.497e-27	-0.01299	0.001109	-0.002061	0.002424	2.23e-38	0.395187	128035
ln(HDL)	rs9414801	REEP3	10	65149089	a	0.564	-0.006554	0.001319	-0.00293	0.002809	1.183e-08	-0.00325	0.001979	-0.005352	0.004401	0.04767	-0.005539	0.001096	-0.003827	0.002363	1.31e-09	0.105329	107860
ln(HDL)	rs901746	MADD	11	47260319	a	0.6301	-0.00692	0.001339	-0.001479	0.002856	1.491e-08	-0.01248	0.001598	0.001363	0.003576	1.847e-15	-0.009196	0.001026	-3.68e-05	0.002228	1.52e-21	0.986833	128035
ln(HDL)	rs174545	FADS1/S2	11	61569306	c	0.6691	0.01026	0.001369	-0.001873	0.002869	4.178e-14	0.01533	0.001623	-0.0006854	0.003627	1.084e-22	0.01235	0.001046	-0.001638	0.002249	2.62e-34	0.466415	121533
ln(HDL)	rs180360	ZPR1	11	116598988	a	0.73	-0.008394	0.00136	0.00433	0.002948	3.745e-09	-0.01396	0.001679	-0.001917	0.003771	6.349e-19	-0.01055	0.001057	0.002232	0.002321	2.11e-24	0.336223	126648
ln(HDL)	rs61905084	ZPR1	11	116610294	t	0.8175	-0.00855	0.001594	-7.726e-05	0.003331	2.866e-08	-0.017	0.00193	-0.0003529	0.004257	1.955e-20	-0.01194	0.001229	0.0002237	0.002621	8.12e-25	0.931984	126402
ln(HDL)	rs964184	ZPR1	11	116648917	c	0.8357	0.01861	0.001723	0.001069	0.003588	2.687e-32	0.01862	0.001657	0.006352	0.004573	1.56e-33	0.01859	0.001194	0.002951	0.002798	1.17e-64	0.291571	122963
ln(HDL)	rs59781045	ZPR1	11	117095283	t	0.0878	0.01275	0.002529	0.002339	0.005417	5.741e-08	0.02009	0.003186	-0.01312	0.007	1.8e-09	0.01562	0.001981	-0.003581	0.004283	1.14e-15	0.403101	120318
ln(HDL)	rs2454703	MMAB	12	123203731	t	0.4634	-0.004916	0.001317	-0.005744	0.002695	2.256e-07	-0.005976	0.001461	-0.005628	0.003478	1.369e-06	-0.005388	0.0009781	-0.005603	0.002123	3.95e-13	0.00831044	125120
ln(HDL)	rs1187415	MMAB	12	124491529	c	0.6421	-0.006297	0.001326	-0.003488	0.002822	2.34e-08	-0.007616	0.001502	-0.005952	0.003566	3.672e-09	-0.006853	0.0009937	-0.004291	0.002207	1.78e-16	0.0518631	127469
ln(HDL)	rs825458	MMAB	12	124539791	a	0.4434	0.00503	0.001263	0.006267	0.002679	7.97e-09	0.0062	0.001458	0.0007639	0.00347	2.415e-05	0.005574	0.0009539	0.004188	0.002112	4.28e-13	0.0473725	126648
ln(HDL)	rs3741521	MMAB	12	125264293	a	0.5599	-0.006574	0.001375	-0.004186	0.002892	9.38e-09	-0.008757	0.001727	-0.004845	0.003814	9.275e-09	-0.007408	0.001075	-0.004317	0.002302	1.83e-16	0.0607479	120479
ln(HDL)	rs838909	MMAB	12	125287648	a	0.5066	0.005763	0.001264	0.002184	0.002768	3.704e-07	0.006898	0.0015	-0.004462	0.003439	2.409e-05	0.006281	0.000966	-0.0004289	0.002153	2.89e-11	0.842098	126507
ln(HDL)	rs61941676	MMAB	12	125324798	a	0.1081	-0.01362	0.002426	0.002872	0.005015	1.432e-08	-0.01804	0.002663	-0.004789	0.005897	1.525e-13	-0.01553	0.001792	0.0001029	0.003812	2.23e-20	0.978465	111990
ln(HDL)	rs10744183	MMAB	12	125345643	a	0.6809	-0.008345	0.001393	-0.002189	0.002947	1.211e-11	-0.004146	0.001679	-0.006944	0.004137	0.0006932	-0.006634	0.001072	-0.004059	0.002395	4.82e-14	0.090117	115806
ln(HDL)	rs138570705	-	15	44266730	a	0.0257	-0.02669	0.004971	-0.002721	0.009267	6.838e-09	-0.02185	0.005703	-0.01298	0.0125	1.227e-05	-0.02461	0.003747	-0.006558	0.007428	1.16e-13	0.377303	96138
ln(HDL)	rs2635383	ALDH1A2	15	57870866	t	0.5343	0.003827	0.001304	0.007841	0.002819	4.194e-07	0.003479	0.001526	0.00448	0.00352	0.006138	0.003714	0.0009906	0.006603	0.002195	3.7e-09	0.002628	126648
ln(HDL)	rs1318175	ALDH1A2	15	58586129	t	0.152	-0.009662	0.001689	-0.004491	0.003572	1.689e-11	-0.01481	0.002115	0.01571	0.004717	1.571e-11	-0.01178	0.001319	0.002963	0.002844	1.19e-19	0.297485	126402
ln(HDL)	rs72740818	ALDH1A2	15	58654303	c	0.3203	0.005743	0.001377	0.004869	0.002871	1.734e-07	0.007311	0.00161	-0.006672	0.003689	3.234e-05	0.006455	0.001046	0.0005415	0.002262	1.19e-10	0.810803	125316
ln(HDL)	rs1532085	ALDH1A2	15	58683366	a	0.3954	0.01603	0.001409	0.000747	0.002954	2.296e-35	0.02054	0.001457	0.001103	0.003535	1.203e-50	0.01819	0.001013	0.0004602	0.00226	1.86e-83	0.838644	109967
ln(HDL)	rs8042174	ALDH1A2	15	58685970	t	0.8824	0.01066	0.001981	-0.004486	0.004263	2.291e-07	0.01291	0.002474	-0.00993	0.005485	1.196e-06	0.01156	0.001546	-0.00659	0.003364	4.45e-13	0.0501154	124125
ln(HDL)	rs1800588	ALDH1A2	15	58723675	t	0.2994	0.01656	0.001494	-0.004883	0.003146	1.651e-29	0.02695	0.00175	0.00217	0.00385	5.083e-62	0.02085	0.001136	-0.002629	0.002434	3.08e-83	0.280091	119128
ln(HDL)	rs3859113	CETP	16	56699967	t	0.9222	-0.01441	0.002883	-0.003995	0.006151	1.783e-08	-0.00723	0.001948	-0.01016	0.006907	6.826e-05	-0.009484	0.001613	-0.008728	0.004477	1.02e-11	0.0512334	114126
ln(HDL)	rs55994220	CETP	16	56702883	c	0.9102	0.01058	0.00266	0.01232	0.005577	3.342e-08	0.01249	0.002859	-0.00502	0.006304	4.918e-05	0.01158	0.001947	0.004783	0.004172	1.49e-11	0.251608	112652
ln(HDL)	rs76976871	CETP	16	56856572	a	0.8222	-0.01095	0.001602	0.003324	0.003461	5.87e-12	-0.01443	0.002051	0.00812	0.004597	1.196e-11	-0.01228	0.001262	0.005226	0.002761	2.23e-22	0.0583855	126347
ln(HDL)	rs1138429	CETP	16	56942921	a	0.8964	0.02089	0.002502	-0.001815	0.0053	3.44e-18	0.03088	0.002757	-0.009184	0.006072	4.381e-30	0.0254	0.001853	-0.005262	0.003992	1.01e-45	0.187458	110843
ln(HDL)	rs12444708	CETP	16	56984482	t	0.1242	0.01655	0.002325	-0.005396	0.00464	2.758e-12	0.02939	0.002523	-0.01017	0.005619	3.622e-32	0.02247	0.00171	-0.007776	0.003576	3.63e-40	0.0296679	122423
ln(HDL)	rs9938160	CETP	16	56984590	t	0.6994	-0.01406	0.001656	0.006323	0.003607	3.981e-17	-0.01717	0.001833	0.003894	0.004122	1.017e-21	-0.01543	0.001229	0.005423	0.002713	2.51e-37	0.0456198	125908
ln(HDL)	rs12448528	CETP	16	56985555	a	0.2028	-0.02797	0.002025	-0.008328	0.004125	6.365e-57	-0.03161	0.001659	-0.006231	0.004418	1.76e-93	-0.03015	0.001283	-0.006926	0.002999	1.43e-148	0.0209194	109736
ln(HDL)	rs4783961	CETP	16	56994894	a	0.481	0.0189	0.00144	-0.00284	0.002977	1.21e-42	0.02804	0.001508	-0.008067	0.003531	8.437e-81	0.02326	0.001041	-0.005564	0.002272	7.17e-118	0.0143276	108086
ln(HDL)	rs12720922	CETP	16	57000885	a	0.2027	-0.03525	0.001855	-0.0009221	0.003967	2.437e-96	-0.06024	0.001991	0.002602	0.004514	1.34e-226	-0.04674	0.001357	0.002107	0.002976	2.49e-299	0.478947	113915
ln(HDL)	rs289719	CETP	16	57009941	t	0.3179	0.01918	0.001498	-0.004214	0.003251	1.44e-40	0.02453	0.001505	0.007936	0.003662	2.932e-73	0.02173	0.001061	0.0004276	0.002424	4.25e-108	0.859978	117600
ln(HDL)	rs56208677	CETP	16	57010232	t	0.0597	0.03527	0.004326	-0.007406	0.009137	2.227e-17	0.04417	0.003862	-0.01089	0.008402	8.258e-32	0.04018	0.002879	-0.009776	0.006177	1.25e-47	0.113502	97816
ln(HDL)	rs289752	CETP	16	57026936	a	0.5886	0.009011	0.001339	-0.002095	0.002844	1.233e-11	0.0143	0.001605	0.004067	0.003667	6.339e-23	0.01113	0.001028	-0.0001509	0.002245	8.19e-31	0.94641	127143
ln(HDL)	rs7187275	CETP	16	57031730	a	0.0721	0.02659	0.00461	0.006682	0.01016	1.147e-10	0.02697	0.003409	0.009399	0.007474	1.226e-19	0.02682	0.00274	0.008422	0.006019	2.22e-29	0.161742	91876
ln(HDL)	rs1167514	CETP	16	57045620	a	0.6929	0.01072	0.001951	-0.003094	0.004273	5.386e-08	0.00758	0.00198	-0.007129	0.004481	0.0006552	0.009174	0.00139	-0.004932	0.003092	1.48e-10	0.110693	100313
ln(HDL)	rs289727	CETP	16	57075781	t	0.6515	-0.006783	0.001467	-0.005409	0.003155	4.165e-09	-0.01057	0.001543	-0.002515	0.003768	2.717e-13	-0.008578	0.001063	-0.003895	0.002411	6.94e-21	0.1062	122741
ln(HDL)	rs27190	CETP	16	57118208	c	0.4162	0.00578	0.001305	0.005676	0.002813	3.114e-09	0.004512	0.001472	-0.0008556	0.00354	0.006334	0.005287	0.0009759	0.003386	0.002195	1.21e-10	0.122929	128035
ln(HDL)	rs112434994	PSKH1	16	67954398	c	0.132	0.01154	0.00195	0.002525	0.004035	9.469e-11	0.02376	0.002457	0.002165	0.005328	7.984e-26	0.01626	0.001527	0.00208	0.003216	9.85e-32	0.517783	114671
ln(HDL)	rs148753499	PSKH1	16	68007575	a	0.8947	0.01272	0.002655	0.005498	0.005862	3.069e-08	0.0145	0.003458	-0.007806	0.007491	9.776e-05	0.0134	0.002106	0.0004442	0.004617	8.35e-12	0.923354	98108
ln(HDL)	rs2925979	CMIP	16	81534790	t	0.2929	-0.007392	0.00141	-0.0009763	0.00294	1.949e-08	-0.007205	0.001538	0.0009379	0.003902	7.098e-06	-0.007319	0.001039	-0.0003452	0.002335	1.62e-13	0.882471	120458
ln(HDL)	rs2000813	LIPG	18	47093864	t	0.2552	0.008099	0.001441	-0.001387	0.002991	1.742e-08	0.009397	0.001686	-0.0004882	0.003815	2.378e-08	0.008636	0.001095	-0.001145	0.00235	6e-16	0.626092	127137
ln(HDL)	rs4121823	LIPG	18	47144223	a	0.8553	0.01396	0.001705	0.00499	0.003598	2.911e-21	0.01409	0.001714	0.004621	0.004939	6.803e-18	0.01403	0.001209	0.004848	0.002881	2.46e-38	0.0924237	125934
ln(HDL)	rs73959582	LIPG	18	47148886	t	0.8888	-0.01437	0.002229	-0.001494	0.004723	2.451e-12	-0.01953	0.002544	0.003268	0.005663	5.337e-15	-0.01661	0.001676	0.0006865	0.003623	5.34e-26	0.849714	125103
ln(HDL)	rs12965067	LIPG	18	47228943	t	0.3199	0.008635	0.001329	-0.004412	0.002802	4.117e-10	0.01267	0.001626	0.002528	0.003668	4.373e-17	0.0102	0.001029	-0.002154	0.002224	3.1e-24	0.332782	128035
ln(HDL)	rs1787328	LIPG	18	47457559	t	0.4945	-0.006479	0.001342	-0.001401	0.002884	1.691e-07	-0.007561	0.001571	-0.003692	0.003622	1.108e-07	-0.006915	0.00102	-0.00219	0.002253	3.19e-14	0.331032	127366
ln(HDL)	rs2913980	ANGPTL4	19	8445910	a	0.2171	-0.008147	0.001731	-0.005424	0.00367	7.473e-09	-0.007175	0.001641	-0.006144	0.004465	1.293e-06	-0.007636	0.00119	-0.005855	0.002812	1.07e-14	0.037329	123589
ln(HDL)	rs737338	DOCK6	19	11347657	t	0.093	-0.0192	0.002482	-0.002032	0.005303	5.447e-17	-0.02634	0.003238	-0.002527	0.006874	1.022e-18	-0.02183	0.00197	-0.00216	0.004199	4.86e-34	0.606967	117912
ln(HDL)	rs405509	APOC1	19	45408836	t	0.4588	-0.008113	0.00154	-0.002837	0.003346	1.762e-09	-0.006633	0.001632	0.004132	0.003655	0.0002441	-0.007515	0.001119	0.0001357	0.002463	2.8e-12	0.956062	114446
ln(HDL)	rs429358	APOC1	19	45411941	t	0.8502	0.01789	0.002444	0.004717	0.005343	6.982e-17	0.02283	0.002437	-0.002304	0.005536	1.184e-21	0.0204	0.001723	0.001011	0.003835	3.61e-37	0.792069	102100
ln(HDL)	rs35577563	APOC1	19	45504349	c	0.5527	-0.009253	0.001467	-0.007319	0.003079	7.972e-16	-0.009612	0.00166	-5.19e-05	0.003824	3.056e-09	-0.009419	0.001099	-0.004511	0.002396	7.89e-24	0.0597382	126232
ln(HDL)	rs373032	LILRB2	19	54783375	a	0.762	0.01177	0.002435	0.004534	0.005003	1.284e-08	0.003071	0.001862	0.007605	0.004938	0.01784	0.006286	0.001479	0.007359	0.003488	1.63e-08	0.0348752	89078
ln(HDL)	rs103294	LILRB2	19	54797848	t	0.2158	0.01404	0.00167	-0.003569	0.003598	1.845e-17	0.01149	0.001913	0.00316	0.004219	1.123e-10	0.0129	0.001258	-0.0006738	0.002736	5.82e-27	0.805472	117954
ln(HDL)	rs58847685	HNF4A	20	44544947	t	0.8207	0.0115	0.00165	4.993e-05	0.003457	2.335e-13	0.01594	0.001972	0.001637	0.004458	1.946e-17	0.0133	0.001265	0.0003501	0.002728	4.26e-29	0.897883	124870
LDL-c	rs138483078	PCSK9	1	55489240	a	0.1182	1.73	0.4067	1.366	0.9267	4.112e-07	1.999	0.4501	-0.9077	1.019	3.988e-05	1.868	0.3016	0.3412	0.6852	6.92e-11	0.618514	103886
LDL-c	rs187607506	PCSK9	1	55491915	t	0.2149	-2.323	0.3146	1.31	0.6922	2.009e-12	-2.401	0.3692	0.1673	0.7893	7.866e-11	-2.338	0.239	0.8288	0.5198	4.34e-22	0.110833	104591
LDL-c	rs17111503	PCSK9	1	55503448	a	0.6867	-1.8	0.269	0.5994	0.5911	5.813e-11	-1.669	0.3071	-0.01122	0.6832	5.328e-08	-1.737	0.2021	0.3363	0.4462	4.43e-18	0.451031	110257
LDL-c	rs553741	PCSK9	1	55520408	c	0.6121	1.916	0.2555	0.4434	0.562	9.957e-17	1.42	0.2504	-0.4784	0.6168	6.733e-08	1.681	0.1785	0.1085	0.4132	6.44e-23	0.792871	103429
LDL-c	rs11206517	PCSK9	1	55526428	t	0.9336	-2.856	0.4661	0.3405	1.034	6.603e-10	-3.789	0.6665	1.689	1.436	6.204e-08	-3.169	0.3816	0.8276	0.8386	9.99e-17	0.3237	101348
LDL-c	rs17111697	PCSK9	1	55631650	t	0.0881	-2.864	0.4874	-0.1042	1.023	5.922e-10	-2.556	0.6347	1.14	1.332	0.0002463	-2.77	0.386	0.3247	0.8101	2.3e-13	0.688557	92504
LDL-c	rs2647286	PCSK9	1	55716497	a	0.248	-1.941	0.2701	0.4714	0.592	8.482e-13	-1.443	0.3086	0.6663	0.6854	1.44e-05	-1.732	0.203	0.5203	0.4473	2.9e-17	0.244748	112652
LDL-c	rs3913007	DOCK7	1	62921586	t	0.687	1.518	0.2405	-0.421	0.525	6.529e-10	1.866	0.2744	-0.3527	0.6195	1.797e-11	1.665	0.1807	-0.4181	0.3998	3.22e-20	0.295666	112140
LDL-c	rs596773	PSRC1	1	109796757	a	0.1844	-2.723	0.3341	1.101	0.7401	1.459e-15	-1.586	0.363	-0.3834	0.8102	1.069e-05	-2.193	0.2453	0.3537	0.5452	1.85e-19	0.516498	107175
LDL-c	rs41279716	PSRC1	1	109813510	a	0.8519	2.568	0.335	-0.6374	0.7519	2.167e-14	1.979	0.3787	-0.9237	0.8793	9.816e-07	2.32	0.2505	-0.7033	0.57	4.73e-20	0.217255	110799
LDL-c	rs7528419	PSRC1	1	109817192	a	0.7949	4.966	0.3067	0.03498	0.6744	1.427e-67	5.843	0.3194	-0.2646	0.7409	2.586e-81	5.382	0.221	-0.1685	0.4976	5.29e-146	0.734892	99807
LDL-c	rs4970835	PSRC1	1	109821588	a	0.2355	2.492	0.3818	-1.01	0.8464	2.973e-10	1.756	0.3616	0.9799	0.7984	7.467e-08	2.085	0.2621	0.06833	0.5799	1.48e-16	0.906202	103339
LDL-c	rs72703210	PSRC1	1	109823962	t	0.9736	5.39	0.9216	0.0849	2.117	3.651e-09	2.888	1.078	-3.138	2.443	0.02486	4.386	0.6998	-1.159	1.599	1.43e-09	0.468558	77809
LDL-c	rs41279732	PSRC1	1	110032431	t	0.9507	3.595	0.6001	1.344	1.362	3.085e-11	4.048	0.5671	0.2047	1.296	8.353e-13	3.849	0.4109	0.7184	0.9357	5.35e-23	0.442625	93440
LDL-c	rs684818	AL160408.6	1	234854779	t	0.6418	1.258	0.2455	0.225	0.5322	4.854e-08	1.042	0.2487	0.0198	0.5894	6.922e-05	1.158	0.1743	0.1642	0.3929	4.65e-12	0.676007	105442
LDL-c	rs10178381	APOB	2	21092106	a	0.9007	2.095	0.4299	0.2909	0.944	3.128e-07	1.832	0.4707	-0.707	1.023	0.0004201	1.994	0.3168	-0.1375	0.6925	2.27e-10	0.84261	105225
LDL-c	rs139919599	APOB	2	21149424	a	0.9082	-2.446	0.4421	-1.094	0.9532	2.388e-10	-3.091	0.4538	-0.6195	1.01	2.944e-12	-2.76	0.3156	-0.8078	0.6901	1.85e-21	0.241778	98323
LDL-c	rs1367117	APOB	2	21263900	a	0.2524	3.427	0.2684	0.5016	0.5918	4.417e-45	3.395	0.2811	0.3866	0.6423	1.478e-36	3.414	0.1936	0.454	0.4337	1.3e-80	0.295189	109881
LDL-c	rs60403635	APOB	2	21272778	t	0.9351	3.373	0.5536	2.658	1.173	5.409e-15	4.49	0.7032	-0.9576	1.565	5.602e-10	3.847	0.4339	1.304	0.9347	2.13e-23	0.162986	93647
LDL-c	rs28562532	APOB	2	21309122	t	0.1783	-4.209	0.3565	-0.3053	0.751	2.199e-37	-4.735	0.3675	1.168	0.8014	2.519e-38	-4.48	0.2554	0.4072	0.5464	5.38e-74	0.456126	97465
LDL-c	rs312030	APOB	2	21462743	t	0.0524	-2.991	0.5957	-1.712	1.258	3.77e-09	-0.6028	0.2943	-2.693	1.135	0.003089	-1.081	0.2635	-2.935	0.8212	6.67e-09	0.000351518	94450
LDL-c	rs58953077	APOB	2	21510295	t	0.3436	1.148	0.2354	0.5479	0.5141	3.118e-08	1.092	0.2762	0.5361	0.608	3.349e-05	1.125	0.1788	0.5474	0.3917	1.15e-12	0.162264	107527
LDL-c	rs4953023	ABCG8	2	44074000	a	0.0789	-4.002	0.5248	0.5075	1.209	7.648e-15	-2.996	0.5025	-1.013	1.072	1.416e-10	-3.466	0.3621	-0.3758	0.8016	3.56e-24	0.639204	96059
LDL-c	rs4245791	ABCG8	2	44074431	t	0.759	-2.817	0.3193	1.075	0.6967	3.224e-18	-2.21	0.2761	-0.8397	0.7103	1.728e-17	-2.453	0.2086	0.09088	0.494	7.9e-34	0.854039	96602
LDL-c	rs13413639	PCCB	2	136403749	a	0.5142	1.17	0.2903	1.086	0.6219	3.307e-07	0.8893	0.2938	0.4883	0.6691	0.001856	1.04	0.2063	0.8397	0.4545	1.17e-09	0.0646711	104353
LDL-c	rs2298969	DOK7	4	3186244	a	0.4729	0.5683	0.218	1.653	0.4812	1.845e-07	0.6623	0.2436	0.4268	0.5669	0.006177	0.6257	0.1622	1.149	0.3657	4.13e-09	0.00167844	112140
LDL-c	rs3846663	HMGCR	5	74655726	t	0.3857	1.767	0.2263	-0.4007	0.5037	4.019e-15	3.018	0.2544	1.691	0.5816	5.95e-42	2.273	0.1688	0.3552	0.3797	2.4e-48	0.349543	112140
LDL-c	rs1948759	TIMD4	5	156442657	a	0.1639	-1.746	0.3326	-0.4701	0.7396	1.122e-08	-0.6253	0.2695	-1.534	0.7882	0.00269	-1.068	0.2089	-1.181	0.5322	7.52e-10	0.0264806	106372
LDL-c	rs1564348	SLC22A1	6	160578860	t	0.827	-1.643	0.3522	-0.9962	0.7763	4.018e-08	-1.616	0.3638	0.1386	0.8056	2.231e-05	-1.649	0.2525	-0.4682	0.5576	1.8e-12	0.401093	105961
LDL-c	rs6415084	SLC22A1	6	160980330	t	0.3792	1.348	0.2432	1.366	0.5395	1.538e-13	1.367	0.2673	0.6074	0.6311	4.927e-08	1.366	0.1796	1.056	0.4087	1.25e-20	0.00977178	112140
LDL-c	rs118039278	SLC22A1	6	160985526	a	0.0488	5.749	0.6835	-1.812	1.439	4.502e-17	5.421	0.6925	-0.8207	1.593	9.254e-15	5.574	0.4852	-1.346	1.062	6.91e-31	0.205005	93220
LDL-c	rs2117512	NPC1L1	7	44633219	c	0.631	1.403	0.2502	0.5251	0.5525	4.502e-10	1.065	0.2551	-0.2817	0.6047	0.0001257	1.254	0.1782	0.2111	0.4061	2.13e-13	0.603187	108453
LDL-c	rs2169387	AC022784.6	8	9181395	a	0.1341	-2.686	0.4147	0.832	0.8921	1.801e-10	-0.9317	0.2742	0.9886	0.863	0.002918	-1.482	0.2285	0.4738	0.6096	5.53e-10	0.437023	103791
LDL-c	rs13253288	CYP7A1	8	59338856	c	0.7088	-0.9557	0.2444	-1.009	0.545	4.358e-07	-1.454	0.2969	-1.197	0.6486	1.455e-08	-1.147	0.1882	-1.046	0.4163	2.65e-14	0.0119841	106297
LDL-c	rs6982502	AC091114.1	8	126479362	t	0.5816	-1.611	0.2293	0.1415	0.5132	8.107e-13	-2.01	0.2414	-0.4189	0.5702	4.989e-18	-1.786	0.1659	-0.05721	0.38	3.95e-29	0.880329	110753
LDL-c	rs4360309	AC091114.1	8	126523523	t	0.6216	1.261	0.2928	0.8781	0.6417	3.142e-07	1.14	0.2733	-0.398	0.6426	0.0001359	1.216	0.1994	0.276	0.4523	1.7e-10	0.54172	105791
LDL-c	rs2519093	ABO	9	136141870	t	0.1785	2.216	0.2954	-0.137	0.6613	1.028e-14	3.166	0.3316	-0.6762	0.7473	1.693e-21	2.633	0.2201	-0.4459	0.494	4.46e-34	0.366721	104740
LDL-c	rs102274	FADS1/S2	11	61557826	t	0.644	1.751	0.2461	0.3663	0.5413	9.111e-15	2.507	0.275	0.3069	0.6132	1.816e-21	2.079	0.183	0.2809	0.4049	4.15e-34	0.487838	109454
LDL-c	rs11065384	HNF1A	12	121423285	t	0.3095	1.089	0.2387	0.4939	0.5229	2.527e-07	0.8637	0.2374	-0.2053	0.5888	0.001014	0.9876	0.168	0.2302	0.3887	6.36e-10	0.553696	111729
LDL-c	rs11648003	HPR	16	72052348	a	0.8014	-1.668	0.2827	0.4883	0.6208	8.503e-09	-2.072	0.3201	0.1695	0.708	1.204e-10	-1.835	0.2115	0.386	0.4657	3.25e-18	0.407184	108643
LDL-c	rs9302635	HPR	16	72144174	t	0.7457	1.858	0.31	-0.786	0.6931	1.284e-08	0.8497	0.3448	-1.917	0.7438	0.00731	1.441	0.2299	-1.23	0.5062	5.49e-09	0.0151043	106372
LDL-c	rs117831057	LDLR	19	10707853	a	0.9475	4.928	0.6463	-0.6551	1.437	1.21e-14	3.5	0.6128	-1.071	1.347	5.184e-08	4.202	0.4437	-0.7651	0.9808	3.01e-21	0.435345	93467
LDL-c	rs4804562	LDLR	19	11147615	a	0.3804	-1.645	0.2305	0.4233	0.5041	1.256e-12	-1.779	0.2607	0.4116	0.598	2.52e-11	-1.702	0.1724	0.4315	0.3842	4.94e-23	0.26139	110753
LDL-c	rs114821903	LDLR	19	11189937	a	0.1203	-7.375	0.54	-1.175	1.207	4.947e-52	-7.677	0.4669	1.262	1.024	2.523e-62	-7.594	0.3518	0.231	0.7783	4.04e-112	0.766619	69903
LDL-c	rs6511721	LDLR	19	11206575	a	0.5994	-2.763	0.4008	2.013	0.8856	1.046e-10	-2.33	0.2661	-0.38	0.6279	4.531e-20	-2.438	0.2214	0.42	0.5106	1.45e-28	0.410757	88227
LDL-c	rs2738464	LDLR	19	11242307	c	0.8116	1.748	0.3183	-0.2038	0.7129	3.546e-08	1.952	0.3643	0.2854	0.7799	3.462e-08	1.826	0.2392	0.003835	0.5257	2.25e-15	0.994179	90024
LDL-c	rs4804573	LDLR	19	11277232	a	0.455	-2.09	0.2833	0.322	0.6442	7.723e-14	-2.288	0.2889	0.4074	0.6301	4.207e-15	-2.186	0.2016	0.3793	0.4496	5.98e-28	0.398871	89058
LDL-c	rs73004967	SUGP1	19	19717056	a	0.9517	3.086	0.6231	-0.07392	1.335	4.84e-07	4.857	0.583	1.096	1.284	3.472e-18	3.974	0.4241	0.3079	0.921	1.19e-22	0.738145	93429
LDL-c	rs11881756	APOE	19	45220896	t	0.9055	3.331	0.431	-1.799	0.9629	1.053e-13	3.656	0.5761	0.9585	1.312	1.994e-12	3.439	0.3451	-0.8551	0.7761	2.66e-24	0.270553	89071
LDL-c	rs4803748	APOE	19	45247048	t	0.4924	-2.22	0.2529	-0.08993	0.5568	6.81e-21	-1.92	0.3122	-0.4903	0.7352	1.952e-11	-2.101	0.1965	-0.2471	0.4435	1.68e-31	0.577419	97016
LDL-c	rs2967668	APOE	19	45302951	a	0.8387	4.322	0.5569	1.323	1.284	4.538e-18	3.92	0.4982	0.8464	1.131	1.215e-18	4.1	0.3713	1.055	0.8487	1.38e-35	0.213839	63767
LDL-c	rs3810143	APOE	19	45349402	t	0.5789	-3.043	0.3067	-0.471	0.6917	3.944e-27	-2.468	0.2685	1.759	0.6254	4.555e-19	-2.75	0.2018	0.6819	0.463	7.65e-43	0.140809	101475
LDL-c	rs395908	APOE	19	45373565	a	0.1529	-1.809	0.3246	-0.659	0.7184	4.293e-10	-2.593	0.3909	0.7801	0.8565	8.808e-11	-2.138	0.2494	-0.03566	0.5498	2.3e-19	0.948286	105172
LDL-c	rs6859	APOE	19	45382034	a	0.3964	2.34	0.3556	-0.8059	0.7894	1.196e-10	2.012	0.266	0.09773	0.641	1.179e-14	2.122	0.2127	-0.2426	0.4956	4.26e-24	0.624482	80900
LDL-c	rs283810	APOE	19	45388241	t	0.858	4.825	0.6969	2.737	1.572	1.634e-16	3.853	0.5863	1.101	1.236	3.252e-14	4.262	0.4486	1.689	0.9714	3.56e-29	0.0820827	62079
LDL-c	rs769449	APOE	19	45410002	a	0.098	6.177	0.6829	2.264	1.609	1.802e-24	-5.152	0.4608	-0.1989	1.03	1.029e-31	7.496	0.3816	1.755	0.8707	1.14e-97	0.0438398	66537
LDL-c	rs201269048	APOE	19	45574113	t	0.9689	5.263	1.008	-0.8769	2.292	2.66e-07	8.133	0.4626	1.755	1.039	3.026e-77	4.563	0.7776	-0.1135	1.726	1.12e-09	0.94757	61734
LDL-c	rs35866622	FUT2	19	49218060	t	0.3447	1.223	0.2881	0.9762	0.6336	2.369e-07	3.535	1.222	0.9883	2.627	0.002418	1.184	0.2045	0.484	0.4653	2.87e-10	0.298252	105022
LDL-c	rs2745826	BANF2	20	17785930	a	0.565	0.9059	0.2266	1.474	0.4934	8.385e-10	1.111	0.2913	-0.1682	0.6909	0.0004393	0.7455	0.1677	0.7327	0.3767	3.93e-08	0.0517691	109523
LDL-c	rs4297946	TOP1	20	39811275	c	0.5809	1.508	0.2389	0.8419	0.5277	9.167e-14	1.291	0.2491	-0.4457	0.5769	1.045e-06	1.426	0.1721	0.2974	0.3881	7.82e-19	0.443499	111713
ln(TG)	rs11207992	DOCK7	1	63041800	t	0.6649	0.0228	0.002553	-0.002484	0.00568	8.638e-21	0.04817	0.004084	-0.004101	0.009293	1.516e-33	0.02969	0.002161	-0.00479	0.004835	1.71e-46	0.321836	102891
ln(TG)	rs11122454	GALNT2	1	230304051	t	0.5073	-0.01482	0.002735	8.004e-05	0.005791	4.188e-08	-0.02144	0.003729	0.009904	0.009336	5.366e-08	-0.01716	0.002204	0.003322	0.004903	8.28e-15	0.498061	98912
ln(TG)	rs4296389	APOB	2	21142994	t	0.3397	-0.02061	0.002669	-0.00159	0.005951	1.922e-16	-0.03194	0.004181	0.001408	0.009275	8.545e-15	-0.02383	0.002247	-0.0001806	0.005003	3.26e-29	0.971204	102891
ln(TG)	rs1275539	GCKR	2	27386799	t	0.4333	-0.0143	0.002766	0.0003402	0.00607	1.007e-07	-0.01484	0.003706	-0.004101	0.009594	8.711e-05	-0.01444	0.002213	-0.000772	0.005095	9.88e-12	0.879565	103122
ln(TG)	rs73921512	GCKR	2	27574426	a	0.0519	-0.03268	0.005932	0.01258	0.0131	1.414e-07	-0.03738	0.01299	-0.004308	0.02707	0.00589	-0.03339	0.005394	0.009403	0.01179	1.1e-09	0.425137	85705
ln(TG)	rs78484886	GCKR	2	27637759	a	0.947	-0.03323	0.007015	-0.006028	0.01494	4.607e-07	-0.04386	0.01328	0.0159	0.02902	0.002526	-0.03553	0.006203	-0.001406	0.01328	1.58e-09	0.915683	72389
ln(TG)	rs1260326	GCKR	2	27730940	t	0.3667	0.03651	0.002811	-0.001539	0.006302	1.539e-44	0.05936	0.003664	0.004074	0.008908	9.431e-64	0.04459	0.002224	-0.002598	0.005117	2.57e-100	0.61165	83678
ln(TG)	rs141428740	GCKR	2	27735033	a	0.0573	0.05308	0.01016	-0.01679	0.02314	4.423e-07	0.04733	0.01106	0.001485	0.02516	1.226e-05	0.05042	0.007482	-0.008393	0.01703	7.11e-12	0.622128	60821
ln(TG)	rs62141290	GCKR	2	27783392	t	0.8299	0.01888	0.003201	0.009614	0.007224	9.044e-12	0.02709	0.005218	-0.002826	0.01163	5.316e-07	0.02121	0.002723	0.005771	0.006127	1.3e-17	0.346246	101816
ln(TG)	rs74974644	GCKR	2	27999967	a	0.0571	-0.02976	0.00697	-0.02378	0.01533	2.5e-07	-0.04257	0.009824	-0.007874	0.02278	1.307e-05	-0.03408	0.005682	-0.01826	0.0127	6.37e-12	0.150492	85058
ln(TG)	rs6717858	COBLL1	2	165539661	t	0.5651	0.01044	0.002513	0.00812	0.005448	2.942e-07	0.01933	0.003848	-0.003242	0.008802	1.856e-06	0.01317	0.002099	0.004289	0.004614	4.48e-12	0.352598	104278
ln(TG)	rs7660883	AFF1	4	87982876	c	0.5992	0.01105	0.002431	0.005143	0.005529	3.777e-07	0.01417	0.003893	0.001836	0.009035	0.0005231	0.01194	0.002059	0.004062	0.004707	2.48e-10	0.388154	104278
ln(TG)	rs13141053	AFF1	4	88212545	a	0.3902	0.01561	0.002509	-0.002664	0.005655	5.178e-10	0.01204	0.004457	-0.009242	0.009698	0.02569	0.01487	0.002182	-0.004106	0.004879	2.03e-11	0.400031	98109
ln(TG)	rs71556715	TYW1B	7	72881807	t	0.1199	-0.03693	0.003932	-0.01808	0.00839	7.631e-30	-0.06973	0.006352	-0.02157	0.014	1.092e-32	-0.04563	0.003337	-0.01648	0.007177	1.31e-56	0.0216631	86529
ln(TG)	rs11249965	AC022784.6	8	9740863	c	0.4147	-0.01244	0.002657	-0.01003	0.005799	3.374e-09	-0.01878	0.003834	-0.01249	0.009191	9.694e-08	-0.01117	0.002134	-0.008404	0.004847	3.55e-10	0.0829436	102101
ln(TG)	rs35246381	NAT2	8	18272535	t	0.7218	-0.01633	0.002744	-0.005422	0.005978	3.337e-11	-0.008375	0.003607	-0.00207	0.009037	0.04633	-0.01394	0.002164	-0.007209	0.005061	3.43e-13	0.154324	103976
ln(TG)	rs1021435	LPL	8	19577267	a	0.4217	0.01435	0.002536	0.003157	0.005482	1.792e-09	-0.009955	0.003526	-0.008763	0.009774	0.004372	0.01203	0.00207	0.004205	0.004647	3.87e-10	0.365526	102891
ln(TG)	rs1441778	LPL	8	19727047	t	0.8366	0.02404	0.003666	0.01293	0.008083	8.641e-15	0.01253	0.0039	0.0259	0.01241	9.147e-05	0.01861	0.002668	0.01904	0.006677	6.33e-18	0.00435025	95849
ln(TG)	rs3898938	LPL	8	19749390	t	0.4997	-0.01262	0.002427	-0.003347	0.005245	1.869e-08	-0.01307	0.00368	0.01591	0.008925	0.001381	-0.01291	0.002024	0.001398	0.004508	1.51e-10	0.756473	102005
ln(TG)	rs258	LPL	8	19812252	c	0.5176	-0.01535	0.002583	-0.005274	0.005568	1.675e-11	-0.01786	0.003743	-0.0008012	0.008885	3.782e-06	-0.0162	0.002122	-0.003811	0.004695	7.53e-17	0.416955	102891
ln(TG)	rs3289	LPL	8	19823192	t	0.969	-0.05097	0.009081	-0.01924	0.01844	4.823e-11	-0.07555	0.01592	0.02595	0.03659	9.101e-06	-0.05726	0.007879	-0.008535	0.0164	1.31e-15	0.602766	68254
ln(TG)	rs1011685	LPL	8	19830769	t	0.0928	-0.05936	0.003892	0.002543	0.008485	2.74e-58	-0.09596	0.006648	-0.02128	0.01476	4.253e-54	-0.06821	0.003355	-0.001222	0.007346	2.47e-104	0.867882	101037
ln(TG)	rs2165557	LPL	8	19835050	a	0.7887	0.01885	0.002979	0.004041	0.006658	4.567e-12	0.02796	0.004993	0.003848	0.01096	1.172e-08	0.02116	0.002554	0.003497	0.005683	2.33e-19	0.538328	103712
ln(TG)	rs7826306	LPL	8	19900671	c	0.6754	-0.02546	0.002805	-0.003811	0.005983	1.6e-23	-0.02718	0.003536	-0.005806	0.009251	3.189e-15	-0.02609	0.002195	-0.00411	0.004985	6.18e-38	0.409671	100481
ln(TG)	rs2980888	AC091114.1	8	126507308	t	0.2652	0.02774	0.002803	-0.004191	0.00637	6.308e-24	0.03002	0.00374	0.01619	0.009929	6.232e-18	0.02836	0.002241	0.00121	0.005337	3.84e-40	0.820642	101585
ln(TG)	rs7923544	JMJD1C	10	65182256	t	0.5727	0.01517	0.002448	-0.003411	0.005439	1.285e-09	0.01967	0.00369	0.007077	0.008861	3.37e-08	0.01643	0.002038	-0.0009748	0.004625	2.21e-16	0.833069	104509
ln(TG)	rs174551	FADS1	11	61573684	t	0.6858	-0.02253	0.002812	0.005088	0.006223	5.397e-16	-0.02835	0.004783	-0.01631	0.01011	2.147e-11	-0.02368	0.00242	-0.0003678	0.005294	3.25e-25	0.944612	98562
ln(TG)	rs486394	LOC101929011	11	116526322	a	0.7263	-0.01932	0.002714	0.005396	0.005937	2.288e-12	-0.03306	0.004448	0.01345	0.01017	5.927e-13	-0.02303	0.002315	0.008175	0.005119	5.6e-23	0.110268	102891
ln(TG)	rs180360	LOC101929011	11	116598988	a	0.7302	0.01932	0.002629	-0.0007712	0.005769	1.936e-14	0.04481	0.004232	0.002794	0.009507	1.868e-28	0.02617	0.002231	-0.001385	0.004924	5.44e-35	0.778499	103122
ln(TG)	rs61905084	LOC101929011	11	116610294	t	0.8225	0.02399	0.003145	-0.00362	0.006699	7.79e-15	0.04673	0.004974	-0.003336	0.01101	9.882e-22	0.03031	0.002656	-0.004926	0.005713	7.28e-32	0.388553	101514
ln(TG)	rs964184	LOC101929011	11	116648917	c	0.8314	-0.07152	0.003842	-0.01444	0.008942	6.812e-98	-0.06766	0.003685	-0.02535	0.01134	1.971e-84	-0.06943	0.002656	-0.01916	0.006939	8.98e-181	0.00575886	87572
ln(TG)	rs2070669	LOC101929011	11	116701122	c	0.3973	0.01834	0.002971	0.004205	0.006437	5.948e-12	0.03056	0.003837	0.001308	0.01012	8.239e-16	0.02284	0.002346	0.00159	0.005388	2.24e-25	0.767917	101892
ln(TG)	rs1374117	LOC101929011	11	116709438	t	0.1545	0.02313	0.003653	-0.004308	0.00831	2.306e-10	0.03326	0.005839	-0.01084	0.01281	4.485e-08	0.02596	0.003093	-0.006593	0.006967	3.43e-17	0.343986	101835
ln(TG)	rs7127590	LOC101929011	11	116718802	t	0.2328	0.02168	0.00329	0.009352	0.007183	7.385e-15	0.04026	0.006486	0.01054	0.01382	1.464e-12	0.02544	0.002934	0.0096	0.006374	8.64e-25	0.132037	86106
ln(TG)	rs138570705	CAPN3	15	44266730	a	0.0256	0.03746	0.009109	0.04635	0.01988	1.182e-08	0.07267	0.016	0.06287	0.03443	4.148e-08	0.04568	0.007909	0.04909	0.0172	7.13e-15	0.00431631	74040
ln(TG)	rs289713	CETP	16	57006829	a	0.7307	-0.01547	0.003093	-0.006293	0.006922	2.162e-08	-0.02228	0.003514	-0.004307	0.009664	1.714e-10	-0.01454	0.002369	0.001071	0.005739	8.02e-10	0.85196	101292
ln(TG)	rs7217264	MPP3	17	68861045	a	0.1332	0.01101	0.004	0.02929	0.008352	6.285e-09	-0.01266	0.00369	0.02141	0.01053	0.001437	0.00872	0.002813	0.02695	0.006945	3.81e-09	0.000104246	92176
ln(TG)	rs58542926	SUGP1	19	19379549	t	0.0623	-0.03757	0.005469	-0.007961	0.012	2.552e-14	-0.08183	0.008568	-0.007842	0.01823	1.932e-23	-0.04984	0.004598	-0.005137	0.01001	4.67e-32	0.607821	93599
ln(TG)	rs5117	NECTIN2	19	45418790	t	0.7926	-0.02267	0.004151	0.000673	0.009311	2.018e-08	-0.06226	0.005371	-0.05819	0.01153	6.589e-57	-0.03706	0.003284	-0.02278	0.007244	5.59e-45	0.00166273	83142
ln(TG)	rs6073958	PLTP	20	44551855	t	0.7943	-0.01342	0.002973	-0.01193	0.006505	9.671e-09	-0.03063	0.005005	-0.02013	0.01104	4.166e-12	-0.01764	0.002551	-0.01285	0.005593	1.87e-17	0.0215894	102891
