# Supplementary material for: Multi-ancestry sleep-by-SNP interaction analysis in 126,926 individuals reveals lipid loci stratified by sleep duration
Source: Nat Commun. 2019 Nov 12;10:5121. doi: 10.1038/s41467-019-12958-0 (PMC6851116; doi:10.1038/s41467-019-12958-0)
Supplement: Supplementary file 7 — Supplementary Dataset 5 [file 41467_2019_12958_MOESM7_ESM.xlsx]

## Sheet: Supplementary Data 5
Supplementary Data 5: Interaction effects of known SNPs with either LTST or STST
rsID	PMID	Trait	CHROM	POS	Effect_allele	Beta_int_STST	SE_int_STST	Pval_int_STST	Beta_int_LTST	SE_int_LTST	Pval_int_LTST
rs12748152	24097068	HDL	1	27138393	t	-0.0004488	0.006157	0.941892	NA	NA	NA
rs4660293	20686565	HDL	1	40028180	a	-0.003147	0.003251	0.333039	-0.003318	0.00326	0.308777
rs12133576	24097064	HDL	1	93816400	a	-0.0002626	0.002689	0.922205	-0.003613	0.002804	0.197566
rs2878349	30275531	HDL	1	107549245	a	-0.007195	0.002881	0.0125109	-0.0008439	0.002906	0.771511
rs646776	24097064	HDL	1	109818530	t	-0.003979	0.002503	0.111904	-0.0008674	0.003243	0.789109
rs10494363	30275531	HDL	1	149909495	a	-0.009186	0.005472	0.0932051	NA	NA	NA
rs12145743	24097064	HDL	1	156700651	t	0.009023	0.003069	0.00328164	0.0002184	0.003272	0.946782
rs4650994	24097064	HDL	1	178515312	a	0.00115	0.002596	0.657774	-0.001103	0.002736	0.686843
rs1689797	24097064	HDL	1	182150978	a	-0.001147	0.002815	0.68367	0.001376	0.002854	0.629713
rs1689800	20686565	HDL	1	182168885	a	0.002484	0.00275	0.366381	-0.002849	0.002825	0.313217
rs10911505	30275531	HDL	1	184049978	t	0.003234	0.002855	0.257319	0.001672	0.002939	0.569423
rs823114	30275531	HDL	1	205719532	a	9.582e-05	0.002612	0.970737	0.0005974	0.002702	0.825018
rs2642438	24097064	HDL	1	220970028	a	0.0007821	0.003129	0.802624	-0.001776	0.003185	0.577108
rs4846914	20686565	HDL	1	230295691	a	0.001323	0.002227	0.552463	0.001647	0.0023	0.473938
rs6680658	24097064	HDL	1	230419344	a	-0.00707	0.003456	0.0407842	0.0009739	0.003591	0.786233
rs4850047	30275531	HDL	2	3634753	t	-0.0009833	0.005831	0.866085	0.00423	0.00593	0.475646
rs1042034	20686565	HDL	2	21225281	t	-0.001747	0.002522	0.488495	-0.001423	0.002657	0.592258
rs1367117	24097064	HDL	2	21263900	a	-0.000886	0.003043	0.770929	-0.0001256	0.003156	0.968255
rs17615494	30275531	HDL	2	58950363	t	-0.00185	0.002843	0.515227	-0.003088	0.002926	0.291258
rs2280334	30275531	HDL	2	66665146	t	0.004372	0.002682	0.103075	NA	NA	NA
rs6720034	30275531	HDL	2	111664756	a	0.003124	0.002667	0.241457	-0.004851	0.002814	0.0847294
rs13396091	30275531	HDL	2	146371961	a	0.002764	0.002685	0.303281	-0.001795	0.00273	0.510854
rs12328675	20686565	HDL	2	165540800	t	-0.001606	0.003189	0.614538	-0.004096	0.003236	0.205599
rs7607980	24097064	HDL	2	165551201	t	-0.002155	0.003183	0.498384	-0.00429	0.00322	0.182762
rs355838	24097064	HDL	2	165619163	t	0.005227	0.002785	0.06054	0.0002675	0.002925	0.927133
rs1047891	24097068	HDL	2	211540507	a	0.001015	0.002834	0.72023	0.006779	0.002984	0.0230996
rs2972146	20686565	HDL	2	227100698	t	0.002735	0.00278	0.325207	-0.001666	0.002955	0.572897
rs1515110	24097064	HDL	2	227122216	t	0.003113	0.002688	0.246819	-0.0007745	0.002826	0.784037
rs2044753	30275531	HDL	3	24293001	t	-0.0005458	0.004143	0.89519	0.0002389	0.004323	0.955929
rs6777217	30275531	HDL	3	36979042	a	-0.001592	0.002631	0.545117	-0.000272	0.002729	0.920606
rs2290547	24097064	HDL	3	47061183	a	-0.001908	0.005151	0.711074	-0.002134	0.00517	0.679778
rs2240327	24097064	HDL	3	50113034	a	-0.0008891	0.002565	0.728871	0.002984	0.002728	0.274024
rs2013208	24097068	HDL	3	50129399	t	0.0001832	0.00257	0.943172	-0.001858	0.002726	0.495502
rs13326165	24097064	HDL	3	52532118	a	-0.0005243	0.003347	0.875522	0.003652	0.003455	0.290503
rs6805251	24097064	HDL	3	119560606	t	0.001086	0.002715	0.689157	0.001182	0.002838	0.677051
rs687339	24097064	HDL	3	135932359	t	-0.0003813	0.003102	0.90217	-0.004803	0.003206	0.1341
rs3773910	30275531	HDL	3	152171870	c	0.007064	0.002962	0.0170849	-0.001813	0.003067	0.554432
rs1482852	24097064	HDL	3	156798294	a	-0.00302	0.002884	0.295027	0.005064	0.00297	0.088185
rs11248051	30275531	HDL	4	858332	t	-0.001581	0.004703	0.736744	-0.003092	0.004918	0.529538
rs10019888	24097064	HDL	4	26062990	a	0.002186	0.00366	0.550329	-0.005357	0.003689	0.146458
rs442177	24097064	HDL	4	88030261	t	-0.00193	0.00265	0.466429	0.002582	0.002765	0.350399
rs3822072	24097064	HDL	4	89741269	a	0.0008993	0.002645	0.733857	0.0001757	0.002683	0.947787
rs2602836	24097064	HDL	4	100014805	a	-0.003373	0.002628	0.199322	0.005411	0.002753	0.0493573
rs2602836	24097068	HDL	4	100014805	a	-0.003373	0.002628	0.199322	0.005411	0.002753	0.0493573
rs13107325	20686565	HDL	4	103188709	t	-0.00247	0.006198	0.69025	0.01024	0.00628	0.10298
rs17369400	30275531	HDL	4	154224048	a	0.006346	0.005295	0.230727	NA	NA	NA
rs6450176	20686565	HDL	5	53298025	a	-0.0004095	0.002922	0.888546	0.002129	0.003003	0.478351
rs9686661	24097064	HDL	5	55861786	t	0.00546	0.003256	0.0935612	0.001099	0.003364	0.743899
rs4976033	24097064	HDL	5	67714246	a	0.0005434	0.002897	0.851211	-0.002288	0.003063	0.455076
rs6881956	30275531	HDL	5	72926514	a	-0.003747	0.003196	0.241035	0.005289	0.003251	0.103762
rs1045241	30275531	HDL	5	118729286	t	0.001188	0.00284	0.675721	-0.0003274	0.002913	0.910512
rs2434612	30275531	HDL	5	158022041	a	-0.006873	0.003045	0.0239991	-0.00402	0.003229	0.213144
rs7730898	30275531	HDL	5	170459675	a	-0.002597	0.003143	0.408645	NA	NA	NA
rs205262	24097064	HDL	6	34563164	a	0.001301	0.002883	0.651798	0.002244	0.003019	0.457305
rs4130023	30275531	HDL	6	41934514	t	0.003607	0.003475	0.299277	0.001455	0.00345	0.673215
rs998584	24097064	HDL	6	43757896	a	0.002268	0.002772	0.413253	-0.005582	0.003056	0.0677643
rs1936800	24097068	HDL	6	127436064	t	0.001685	0.00258	0.513691	-0.002945	0.002152	0.171157
rs9491696	24097064	HDL	6	127452639	c	0.002187	0.002573	0.395336	-0.0004583	0.002736	0.866971
rs6925103	30275531	HDL	6	137076010	t	-0.002618	0.00258	0.310235	0.003227	0.002653	0.223848
rs605066	20686565	HDL	6	139829666	t	-0.000593	0.002648	0.822802	-0.000409	0.002709	0.879993
rs634869	24097064	HDL	6	139831757	t	0.0006409	0.002635	0.80783	0.0004667	0.002702	0.862868
rs702485	24097064	HDL	7	6449272	a	-0.002918	0.002774	0.292841	-3.751e-05	0.002708	0.988948
rs3173615	30275531	HDL	7	12269417	c	-0.0005458	0.002623	0.835165	0.0008645	0.002757	0.753851
rs17286602	24097064	HDL	7	16152174	a	-0.003612	0.002625	0.168822	-1.96e-05	0.00278	0.994375
rs10282707	24097064	HDL	7	17911038	t	0.001986	0.002661	0.455464	-0.001054	0.002713	0.697646
rs4142995	24097068	HDL	7	17919258	t	0.001073	0.002658	0.686443	-0.0004598	0.002685	0.864029
rs4917014	24097064	HDL	7	50305863	t	-0.001763	0.002888	0.541559	-0.00465	0.002898	0.108592
rs17145738	20686565	HDL	7	72982874	t	0.007176	0.004032	0.0751149	-0.000374	0.004017	0.925821
rs4731702	20686565	HDL	7	130433384	t	-0.001791	0.002106	0.395088	0.001032	0.002103	0.623619
rs3996352	24097064	HDL	7	130444934	a	0.001731	0.00211	0.412	-0.001082	0.002098	0.606044
rs9987289	20686565	HDL	8	9183358	a	-0.01101	0.003591	0.00216945	-0.003412	0.003511	0.331149
rs4240624	24097064	HDL	8	9184231	a	0.01051	0.003591	0.00342512	0.003328	0.003513	0.343466
rs12678919	20686565	HDL	8	19844222	a	0.007658	0.00342	0.0251441	0.002859	0.003582	0.424779
rs894210	24097064	HDL	8	19865843	a	6.937e-06	0.002129	0.9974	0.0008958	0.0021	0.669692
rs10504474	30275531	HDL	8	71260460	a	0.001913	0.004155	0.645223	0.003694	0.004235	0.383069
rs2293889	20686565	HDL	8	116599199	t	-0.00414	0.002197	0.0595125	0.002977	0.002968	0.315845
rs4871137	24097064	HDL	8	121868551	t	-0.002878	0.002919	0.324156	0.0007554	0.002937	0.797023
rs2980885	24097064	HDL	8	126474306	a	0.003329	0.002574	0.195901	0.0004136	0.003382	0.902666
rs2954022	24097064	HDL	8	126482621	a	-0.004033	0.002628	0.124875	-0.002317	0.002669	0.385331
rs2954029	20686565	HDL	8	126490972	a	0.00453	0.002645	0.0867741	0.002092	0.002687	0.436237
rs4075205	24097064	HDL	8	144284709	t	-0.001947	0.003011	0.517872	-0.0009555	0.002994	0.749622
rs686030	24097064	HDL	9	15304782	a	0.001946	0.003106	0.530968	-0.002574	0.004166	0.536668
rs581080	20686565	HDL	9	15305378	c	0.005215	0.003476	0.13354	-0.006048	0.003508	0.0846971
rs1883025	20686565	HDL	9	107664301	t	-0.002678	0.002399	0.264294	-0.00104	0.002397	0.664379
rs2472509	24097064	HDL	9	107684230	t	-0.0004334	0.003058	0.887296	0.0004006	0.003134	0.898288
rs4749779	30275531	HDL	10	8576206	a	0.0004495	0.002929	0.878031	-0.001707	0.003024	0.572425
rs970548	24097064	HDL	10	46013277	a	-0.004332	0.003063	0.157274	-0.001589	0.003151	0.614062
rs7897379	24097064	HDL	10	65301725	t	0.003044	0.002609	0.243319	-0.003174	0.002771	0.252029
rs2068888	24097064	HDL	10	94839642	a	-0.0001326	0.002829	0.962615	-0.002033	0.002941	0.489401
rs2255141	24097064	HDL	10	113933886	a	5.912e-05	0.002967	0.984103	-0.002625	0.0031	0.397121
rs2923084	20686565	HDL	11	10388782	a	-0.003678	0.003083	0.232872	-0.003538	0.00327	0.279272
rs6486121	30275531	HDL	11	13355770	t	-0.003514	0.002695	0.192269	NA	NA	NA
rs2303975	24097064	HDL	11	14276999	a	-0.005416	0.00403	0.178974	NA	NA	NA
rs1519480	30275531	HDL	11	27675712	t	-0.005645	0.002828	0.0459219	0.003008	0.002942	0.306576
rs3136441	20686565	HDL	11	46743247	t	0.0009343	0.002973	0.753322	-0.0001004	0.003971	0.979829
rs326214	24097064	HDL	11	47298360	a	0.001406	0.002198	0.522386	-0.0005799	0.002159	0.78824
rs17788930	24097064	HDL	11	47752775	a	-0.001093	0.002809	0.697197	0.00218	0.003001	0.467579
rs11246602	24097064	HDL	11	51512090	t	-0.00404	0.005794	0.485632	0.006251	0.005779	0.279397
rs11246602	24097068	HDL	11	51512090	t	-0.00404	0.005794	0.485632	0.006251	0.005779	0.279397
rs12226802	24097064	HDL	11	55324308	a	-0.004717	0.004222	0.26389	0.008075	0.004271	0.05867
rs174546	20686565	HDL	11	61569830	t	0.001594	0.002257	0.480034	0.003185	0.002295	0.165198
rs1535	24097064	HDL	11	61597972	a	-0.001439	0.002237	0.520047	-0.003599	0.002278	0.114131
rs12801636	24097064	HDL	11	65391317	a	0.002545	0.003165	0.421335	-0.0006078	0.003242	0.851287
rs499974	24097064	HDL	11	75455021	a	-0.002398	0.003183	0.451223	0.005505	0.003438	0.109328
rs10790162	24097064	HDL	11	116639104	a	-0.003566	0.003778	0.345228	-0.002384	0.003783	0.528572
rs964184	20686565	HDL	11	116648917	c	0.002951	0.002798	0.291571	-0.001526	0.002816	0.587885
rs7941030	20686565	HDL	11	122522375	t	0.0003222	0.002658	0.903518	-0.002247	0.002797	0.421766
rs7117842	24097064	HDL	11	122534504	t	0.0008968	0.002693	0.739126	-0.0019	0.002803	0.49787
rs11045163	24097064	HDL	12	20463526	a	0.0002624	0.002847	0.926565	0.001806	0.002932	0.53792
rs7134375	20686565	HDL	12	20473758	a	-0.0003275	0.00283	0.907871	-0.001252	0.002886	0.66442
rs10842708	30275531	HDL	12	26474867	a	0.002035	0.002858	0.476442	0.000125	0.00306	0.967416
rs4551851	30275531	HDL	12	33459554	a	-0.001354	0.002856	0.635436	-0.005026	0.002894	0.0824407
rs11613352	20686565	HDL	12	57792580	t	0.002578	0.003339	0.440063	0.0005527	0.003331	0.868215
rs3741414	24097064	HDL	12	57844049	t	0.001746	0.003548	0.622643	0.001018	0.003528	0.772927
rs2373459	30275531	HDL	12	101873956	t	0.0003292	0.00308	0.914882	0.001717	0.003177	0.588889
rs2241210	24097064	HDL	12	109950144	a	0.00445	0.00278	0.109439	0.001303	0.002779	0.63916
rs7134594	20686565	HDL	12	110000193	t	-0.004436	0.002774	0.109791	-0.001074	0.002772	0.698426
rs653178	24097064	HDL	12	112007756	t	-0.005026	0.002988	0.0925569	0.0004699	0.003051	0.877598
rs4759375	20686565	HDL	12	123796238	t	0.002242	0.004314	0.60327	-0.00476	0.004442	0.283905
rs4765127	20686565	HDL	12	124460167	t	-0.003355	0.002826	0.235153	-0.001993	0.002879	0.488778
rs838876	24097064	HDL	12	125259888	a	-0.001501	0.002831	0.595972	-0.003879	0.002967	0.191083
rs838880	20686565	HDL	12	125261593	t	0.0006598	0.002829	0.815585	0.004701	0.002952	0.111277
rs10773105	24097064	HDL	12	125283766	t	0.003108	0.002844	0.27447	0.004267	0.002909	0.142423
rs4983559	24097064	HDL	14	105277209	a	0.00204	0.004108	0.619477	-0.0005307	0.004293	0.901616
rs2412710	24097064	HDL	15	42683787	a	-0.004856	0.009251	0.599641	NA	NA	NA
rs492571	24097064	HDL	15	44211273	t	0.002922	0.005646	0.604783	-0.01182	0.006022	0.0496691
rs1532085	20686565	HDL	15	58683366	a	0.0004602	0.00226	0.838644	0.0007808	0.00228	0.732008
rs261342	24097064	HDL	15	58731153	c	-0.001702	0.002412	0.480413	0.001546	0.002441	0.526507
rs2245477	30275531	HDL	15	61948435	a	0.002442	0.002654	0.35751	0.000156	0.002817	0.955837
rs2652834	20686565	HDL	15	63396867	a	-0.001903	0.00341	0.5768	-0.004121	0.003513	0.240767
rs1121980	24097068	HDL	16	53809247	a	-0.001287	0.002683	0.63145	-0.0032	0.002856	0.262523
rs9989419	24097064	HDL	16	56985139	a	-0.001273	0.002272	0.575275	-0.003532	0.002255	0.117279
rs3764261	20686565	HDL	16	56993324	a	-0.005623	0.002364	0.0173787	0.0008776	0.002359	0.709876
rs16942887	20686565	HDL	16	67928042	a	0.001717	0.003164	0.587359	-0.004474	0.003212	0.16365
rs2925979	20686565	HDL	16	81534790	t	-0.0003452	0.002335	0.882471	0.00102	0.003028	0.736225
rs12938449	30275531	HDL	17	486821	a	0.007256	0.003574	0.0423344	-0.003701	0.003877	0.339778
rs11869286	20686565	HDL	17	37813856	c	-0.001516	0.002698	0.574186	-0.001071	0.00291	0.712842
rs931992	24097064	HDL	17	37821435	t	-0.0012	0.00274	0.661418	-0.0007714	0.002937	0.792821
rs4148008	20686565	HDL	17	66875294	c	0.0006785	0.002756	0.805535	-0.001722	0.002839	0.544149
rs4148005	24097064	HDL	17	66882466	t	0.0009159	0.002737	0.737899	-0.001782	0.002832	0.529194
rs4969178	24097064	HDL	17	76388202	a	-1.138e-06	0.002716	0.999666	-0.003539	0.002793	0.205121
rs4129767	20686565	HDL	17	76403984	a	-0.004619	0.002604	0.0760947	-0.005341	0.00273	0.0504168
rs7241918	20686565	HDL	18	47160953	t	0.0008972	0.002889	0.756137	-0.005556	0.002885	0.0541265
rs4939883	24097064	HDL	18	47167214	t	-0.000522	0.002612	0.8416	0.003633	0.00263	0.167166
rs11660468	24097064	HDL	18	47209143	t	-0.002566	0.002755	0.351648	-0.001094	0.002255	0.627574
rs952044	24097064	HDL	18	57798110	t	-0.000852	0.002792	0.760246	0.001677	0.002892	0.561999
rs12967135	20686565	HDL	18	57849023	a	0.0004316	0.003108	0.889555	0.003994	0.003133	0.202374
rs12975319	30275531	HDL	19	3414088	a	0.002052	0.003169	0.517294	-0.00353	0.003338	0.290275
rs2278236	24097064	HDL	19	8431581	a	-0.003142	0.002977	0.291231	0.0004377	0.003067	0.886517
rs7255436	20686565	HDL	19	8433196	a	-0.001904	0.002921	0.51451	-0.0001212	0.003009	0.967871
rs737337	20686565	HDL	19	11347493	t	0.003057	0.003428	0.372514	-0.002452	0.003532	0.487542
rs731839	24097064	HDL	19	33899065	a	0.001823	0.00273	0.504283	-0.000747	0.002853	0.793453
rs4420638	20686565	HDL	19	45422946	a	0.003748	0.003173	0.237517	-0.002295	0.004033	0.569319
rs17695224	24097064	HDL	19	52324216	a	0.001475	0.003001	0.623071	-0.002349	0.003108	0.449774
rs386000	20686565	HDL	19	54792761	c	-1.212e-05	0.002918	0.996686	-0.004602	0.002982	0.122768
rs103294	24097064	HDL	19	54797848	t	-0.0006738	0.002736	0.805472	-0.001875	0.002696	0.486758
rs6120815	30275531	HDL	20	30184866	t	-0.001724	0.003396	0.611695	-0.000137	0.003646	0.970026
rs6065906	20686565	HDL	20	44554015	t	0.0004492	0.002742	0.869871	-0.002097	0.002827	0.458223
rs4465830	24097064	HDL	20	44585420	a	0.0008962	0.002822	0.750806	-0.001498	0.002909	0.606585
rs2281279	30275531	HDL	20	46290250	t	6.761e-05	0.003263	0.983469	-0.0004887	0.003453	0.887452
rs856404	30275531	HDL	20	51263786	a	-0.002737	0.002821	0.331935	-0.00157	0.002804	0.575538
rs181362	20686565	HDL	22	21932068	t	-1.058e-05	0.003303	0.997444	-0.0001334	0.003315	0.967901
rs12525163	24097064	HDL	NA	NA	NA	NA	NA	NA	0.003599	0.003	0.230269
rs5880	24097064	HDL	NA	NA	NA	NA	NA	NA	-0.0005786	0.005897	0.921839
rs628319	24097064	HDL	NA	NA	NA	NA	NA	NA	0.007355	0.003237	0.0230765
rs648324	30275531	LDL	1	10556447	t	-0.567	0.5417	0.295236	-0.2949	0.5445	0.588096
rs7538216	30275531	LDL	1	16509671	t	0.6608	0.5356	0.217294	-0.3381	0.5456	0.535465
rs2992753	30275531	LDL	1	18808292	a	0.5964	0.5435	0.272496	0.002705	0.5436	0.99603
rs10903129	24097064	LDL	1	25768937	a	0.1735	0.4949	0.725907	-0.3387	0.4964	0.495041
rs12027135	20686565	LDL	1	25775733	a	0.4606	0.5319	0.386516	-0.6161	0.5344	0.248959
rs12748152	24097068	LDL	1	27138393	t	-1.072	1.242	0.388069	NA	NA	NA
rs2479409	20686565	LDL	1	55504650	a	-0.3533	0.4036	0.381372	0.6002	0.5441	0.269981
rs2131925	20686565	LDL	1	63025942	t	-0.4045	0.3843	0.292541	0.7491	0.3894	0.0543886
rs4587594	24097064	LDL	1	63133930	a	0.2948	0.3921	0.452142	0.5654	0.3998	0.157301
rs6603981	24097064	LDL	1	92993807	t	-0.538	0.7087	0.447771	0.5112	0.7224	0.479168
rs1730859	30275531	LDL	1	107617707	a	-0.9098	0.5656	0.107713	NA	NA	NA
rs629301	20686565	LDL	1	109818306	t	0.2592	0.4941	0.599868	0.5973	0.4969	0.229343
rs646776	24097064	LDL	1	109818530	t	0.2547	0.4954	0.607161	0.6321	0.4981	0.204433
rs1010167	24097064	LDL	1	110198727	c	0.4225	0.7369	0.566409	-0.1712	0.7248	0.813275
rs267733	24097064	LDL	1	150958836	a	1.419	0.786	0.0710209	0.3626	0.8133	0.655714
rs2642438	24097064	LDL	1	220970028	a	-0.04143	0.6044	0.94535	0.1826	0.6026	0.761874
rs2642442	20686565	LDL	1	220973563	t	0.5679	0.5763	0.324416	-0.1075	0.5679	0.849862
rs903319	24097064	LDL	1	220985811	t	-0.1338	0.5727	0.815272	-0.05754	0.583	0.921379
rs2587534	24097064	LDL	1	234849339	a	0.02997	0.3918	0.939027	-1.034	0.5479	0.0591327
rs514230	20686565	LDL	1	234858597	a	0.02889	0.5305	0.95657	0.9849	0.5406	0.0684755
rs1367117	20686565	LDL	2	21263900	a	0.454	0.4337	0.295189	0.4723	0.4451	0.28864
rs515135	24097064	LDL	2	21286057	t	-0.1102	0.473	0.815776	0.04375	0.4726	0.926243
rs1260326	24097064	LDL	2	27730940	t	-0.4634	0.5259	0.378233	0.6776	0.5212	0.193575
rs3817588	24097064	LDL	2	27731212	t	0.4614	0.6506	0.478206	-0.5469	0.6644	0.410423
rs4299376	20686565	LDL	2	44072576	t	0.1692	0.488	0.728801	-0.6531	0.5204	0.20948
rs6544713	24097064	LDL	2	44073881	t	-0.005902	0.4891	0.990372	0.7609	0.5243	0.146705
rs4148218	24097064	LDL	2	44099582	a	-0.2586	0.6689	0.699049	-0.1564	0.6861	0.819681
rs12712955	30275531	LDL	2	46166321	a	-0.1809	0.5295	0.73262	0.1496	0.5242	0.775347
rs2710642	24097064	LDL	2	63149557	a	-0.9172	0.522	0.0789028	0.7749	0.5347	0.147275
rs14234	30275531	LDL	2	70524142	a	-0.3059	0.5164	0.553603	0.4142	0.5185	0.424382
rs826682	30275531	LDL	2	109232388	a	-0.4818	0.7437	0.517087	-0.1161	0.7676	0.879778
rs17508045	24097064	LDL	2	118576719	t	-1.059	1.157	0.360035	0.4822	1.145	0.673656
rs10490626	24097068	LDL	2	118835841	a	0.397	1.202	0.741186	-0.5888	1.169	0.614487
rs2030746	24097064	LDL	2	121309488	t	-0.2795	0.5012	0.577075	0.4152	0.5137	0.418944
rs16831243	24097064	LDL	2	135762344	t	-0.4613	0.58	0.426413	-0.4728	0.5918	0.424338
rs2287623	24097064	LDL	2	169830155	a	-0.005754	0.5026	0.990866	-0.02595	0.5013	0.958716
rs1250229	24097064	LDL	2	216304384	t	-0.4486	0.6004	0.454962	0.2254	0.6045	0.709245
rs11563251	24097064	LDL	2	234679384	t	0.1126	0.8006	0.888151	-0.5022	0.826	0.543194
rs9875338	24097064	LDL	3	12296469	a	-0.4027	0.5396	0.45549	-0.03908	0.5444	0.942773
rs7640978	24097064	LDL	3	32533010	t	0.009843	0.8091	0.990294	0.1538	0.8104	0.849479
rs17404153	24097068	LDL	3	132163200	t	1.937	0.7555	0.0103514	-1.267	0.7605	0.0957116
rs17345563	24097064	LDL	3	132209203	a	-1.571	0.7793	0.0438092	0.7957	0.8114	0.326765
rs10513551	30275531	LDL	3	160086055	t	0.05936	0.4989	0.90529	-0.2041	0.501	0.683725
rs6831256	24097068	LDL	4	3473139	a	-0.2763	0.5175	0.593402	-0.0688	0.5302	0.896754
rs870992	30275531	LDL	5	52193237	a	1.69	0.9846	0.0860828	-0.5795	0.9656	0.54841
rs3010276	30275531	LDL	5	72014569	a	-0.2586	0.6144	0.673829	0.3667	0.6425	0.568176
rs7703051	24097064	LDL	5	74625487	a	0.3952	0.3802	0.298594	-0.7232	0.3906	0.0640961
rs12916	20686565	LDL	5	74656539	t	-0.2476	0.3894	0.524874	0.7264	0.3943	0.0654383
rs4530754	24097064	LDL	5	122855416	a	-0.334	0.4919	0.497138	0.3464	0.491	0.4805
rs249756	30275531	LDL	5	141913503	a	-0.6319	0.556	0.255743	0.5751	0.559	0.303573
rs6882076	20686565	LDL	5	156390297	t	0.5315	0.513	0.300173	0.1082	0.3946	0.78393
rs2294261	24097064	LDL	6	16109163	a	0.1841	0.5686	0.746106	-0.6932	0.5772	0.229763
rs3757354	20686565	LDL	6	16127407	t	0.3906	0.5598	0.485334	-0.4516	0.5662	0.425104
rs1800562	20686565	LDL	6	26093141	a	-2.198	1.326	0.0973948	NA	NA	NA
rs17789218	24097064	LDL	6	100600097	t	-0.5357	0.7561	0.478632	0.6518	0.7562	0.38872
rs9488822	20686565	LDL	6	116312893	a	-0.2444	0.5391	0.650298	0.4194	0.5449	0.441488
rs868943	24097064	LDL	6	116337503	a	-0.1739	0.5493	0.751559	-0.3916	0.5488	0.475501
rs2297374	24097064	LDL	6	160575985	t	-0.697	0.4969	0.160707	-0.2471	0.5098	0.627889
rs1564348	20686565	LDL	6	160578860	t	-0.4682	0.5576	0.401093	-0.8997	0.5531	0.103811
rs12670798	20686565	LDL	7	21607352	t	-0.4036	0.5402	0.454985	0.4051	0.542	0.454812
rs4722551	24097064	LDL	7	25991826	t	-0.9486	0.8465	0.262452	0.947	0.8423	0.260885
rs2072183	20686565	LDL	7	44579180	c	0.5522	0.6854	0.420438	0.4951	0.6813	0.46741
rs2073547	24097064	LDL	7	44582331	a	-0.3751	0.6585	0.56893	-0.0677	0.6597	0.918263
rs217386	24097064	LDL	7	44600695	a	-0.1303	0.4124	0.752036	-0.9306	0.4081	0.0225885
rs1014283	30275531	LDL	7	87076587	a	0.4329	0.5787	0.454426	-0.4643	0.583	0.425801
rs221797	30275531	LDL	7	100285974	a	-1.043	0.924	0.258987	-1.012	0.9317	0.277396
rs2712199	30275531	LDL	7	107140239	a	0.5128	0.5245	0.328226	-0.4704	0.544	0.3872
rs9987289	20686565	LDL	8	9183358	a	0.5885	0.6138	0.337669	-1.071	0.6316	0.0899439
rs4240624	24097064	LDL	8	9184231	a	-0.5082	0.6135	0.407466	1.01	0.6458	0.117829
rs10102164	24097064	LDL	8	55421614	a	0.2244	0.615	0.715202	-0.4155	0.6219	0.504061
rs2326077	24097064	LDL	8	59385919	t	0.1042	0.5486	0.849358	-0.03502	0.5512	0.949341
rs2081687	20686565	LDL	8	59388565	t	-0.09036	0.5482	0.869078	0.07074	0.5515	0.897937
rs2737252	24097064	LDL	8	116663898	a	-0.536	0.5432	0.323768	-0.469	0.565	0.406489
rs2980885	24097064	LDL	8	126474306	a	0.6051	0.6186	0.327987	0.7794	0.6176	0.206955
rs2954022	24097064	LDL	8	126482621	a	0.2534	0.3737	0.497718	-0.2149	0.3729	0.564417
rs2954029	20686565	LDL	8	126490972	a	-0.2085	0.3741	0.577297	0.221	0.3784	0.559195
rs7832643	24097064	LDL	8	145022657	t	0.1826	0.5719	0.749509	0.2412	0.5815	0.678296
rs11136341	20686565	LDL	8	145043543	a	0.02548	0.6022	0.96625	-0.02664	0.6167	0.965544
rs3780181	24097064	LDL	9	2640759	a	0.3309	0.8216	0.687132	0.5163	0.8377	0.537676
rs1883025	24097064	LDL	9	107664301	t	-0.2745	0.5655	0.627385	-0.1668	0.564	0.767425
rs8176720	24097064	LDL	9	136132873	t	0.1132	0.5073	0.823425	-0.3603	0.5112	0.480927
rs579459	24097064	LDL	9	136154168	t	0.5456	0.4746	0.250309	-0.5137	0.4717	0.276136
rs635634	20686565	LDL	9	136155000	t	-0.498	0.4919	0.311346	0.4622	0.4895	0.345053
rs2255141	20686565	LDL	10	113933886	a	-0.3806	0.5534	0.491611	-0.4438	0.5556	0.42442
rs10832962	24097064	LDL	11	18656271	t	-0.4695	0.5367	0.381688	-0.1178	0.5438	0.828502
rs174532	24097064	LDL	11	61548874	a	0.06874	0.7031	0.922117	1.318	0.7139	0.0648636
rs174546	20686565	LDL	11	61569830	t	-0.2538	0.404	0.529861	-0.2564	0.4038	0.525449
rs1535	24097064	LDL	11	61597972	a	0.1245	0.3953	0.752799	0.368	0.3917	0.347477
rs10790162	24097064	LDL	11	116639104	a	0.8085	0.8616	0.348054	0.371	0.8492	0.662197
rs964184	20686565	LDL	11	116648917	c	-0.7507	0.6499	0.248049	0.146	0.64	0.819549
rs11220462	20686565	LDL	11	126243952	a	0.3849	0.6587	0.558996	-0.622	0.6617	0.347216
rs1521516	30275531	LDL	12	51055708	t	0.1396	0.6078	0.81834	-1.145	0.6099	0.0604692
rs653178	24097064	LDL	12	112007756	t	0.8908	0.6348	0.160534	-1.048	0.6324	0.0974833
rs11065987	20686565	LDL	12	112072424	a	-0.2345	0.6556	0.720577	0.02746	0.6573	0.966676
rs6489818	24097064	LDL	12	112310580	a	-0.4033	0.669	0.546615	0.1778	0.6818	0.794262
rs1186380	24097064	LDL	12	121376416	t	-0.4083	0.541	0.450421	-0.25	0.5539	0.651741
rs1169288	20686565	LDL	12	121416650	a	-0.03575	0.5509	0.948259	0.2813	0.5605	0.615757
rs4942486	24097064	LDL	13	32953388	t	0.393	0.4793	0.412247	-0.03331	0.4839	0.94512
rs4773173	30275531	LDL	13	111025118	a	-0.2931	0.5173	0.570989	0.4931	0.5173	0.340479
rs8017377	20686565	LDL	14	24883887	a	0.2439	0.652	0.708345	0.4432	0.6754	0.511693
rs3812945	30275531	LDL	15	75289722	t	-0.3891	0.626	0.534228	0.2065	0.6328	0.744177
rs9989419	24097064	LDL	16	56985139	a	-0.9741	0.5368	0.0695789	NA	NA	NA
rs3764261	20686565	LDL	16	56993324	a	-0.1218	0.5433	0.822613	1.431	0.558	0.010332
rs2288002	24097064	LDL	16	72057282	a	0.4637	0.4911	0.345064	-0.1148	0.4922	0.815576
rs2000999	20686565	LDL	16	72108093	a	-0.3563	0.4693	0.447723	0.2216	0.4846	0.647467
rs28555129	30275531	LDL	16	83984776	a	0.5938	0.6078	0.328586	-0.3718	0.6082	0.540993
rs314253	24097064	LDL	17	7091650	t	0.2279	0.4984	0.647482	-0.002192	0.5121	0.996585
rs4791641	24097064	LDL	17	8161149	t	-0.2056	0.4975	0.679411	-0.5307	0.5105	0.29854
rs7225700	24097064	LDL	17	45391804	t	0.04731	0.5036	0.925154	0.1067	0.5088	0.833895
rs7206971	20686565	LDL	17	45425115	a	0.2035	0.501	0.684605	0.02801	0.5099	0.956192
rs329007	30275531	LDL	18	9522606	a	0.2773	0.5473	0.612387	0.3395	0.5586	0.54334
rs941408	30275531	LDL	19	2814181	t	-1.52	0.6584	0.0209643	0.99	0.6717	0.140516
rs892161	30275531	LDL	19	4493708	a	-1.033	0.5548	0.0626126	NA	NA	NA
rs6511720	20686565	LDL	19	11202306	t	-0.3065	0.8006	0.70184	0.6323	0.783	0.419358
rs688	24097064	LDL	19	11227602	t	-0.3692	0.3975	0.35299	0.02594	0.4014	0.948474
rs10401969	20686565	LDL	19	19407718	t	-0.1974	0.912	0.828639	-0.3331	0.896	0.710069
rs3208856	24507774	LDL	19	45296806	t	-2.956	2.236	0.186167	NA	NA	NA
rs6859	24097064	LDL	19	45382034	a	-0.2426	0.4956	0.624482	0.5255	0.5126	0.305285
rs4420638	20686565	LDL	19	45422946	a	-0.6669	0.6831	0.328923	-0.4506	0.664	0.497382
rs492602	24097064	LDL	19	49206417	a	-1.236	0.6058	0.0413227	-0.09437	0.618	0.878633
rs364585	24097064	LDL	20	12962718	a	-0.111	0.5143	0.829122	0.6468	0.5149	0.209056
rs2328223	24097064	LDL	20	17845921	a	-1.071	0.7324	0.143655	0.5261	0.7225	0.466512
rs2328223	24097068	LDL	20	17845921	a	-1.071	0.7324	0.143655	0.5261	0.7225	0.466512
rs7264396	24097064	LDL	20	34154741	t	-0.5466	0.5671	0.335121	0.226	0.5706	0.69205
rs2902940	20686565	LDL	20	39091487	a	0.5806	0.5229	0.26685	NA	NA	NA
rs6016381	24097064	LDL	20	39180436	t	0.1815	0.479	0.704751	0.2293	0.4965	0.644201
rs6029526	20686565	LDL	20	39672618	a	0.1566	0.3913	0.689006	-0.02105	0.3991	0.957936
rs6029526	24097068	LDL	20	39672618	a	0.1566	0.3913	0.689006	-0.02105	0.3991	0.957936
rs6065311	24097064	LDL	20	39724338	t	-0.1818	0.3903	0.641362	-0.007563	0.3972	0.984809
rs17660708	30275531	LDL	21	33059831	t	-0.2516	1.573	0.872921	NA	NA	NA
rs2183573	30275531	LDL	21	40574305	a	0.04993	0.5125	0.922389	0.7252	0.5276	0.169278
rs855791	30275531	LDL	22	37462936	a	-1.255	0.5484	0.0221098	-0.5356	0.5519	0.331814
rs4253772	24097068	LDL	22	46627603	t	1.375	1.01	0.173392	-1.448	1.04	0.163829
rs12171249	30275531	LDL	22	50878927	a	-0.7939	0.7122	0.264973	1.083	0.7032	0.123535
rs1981405	30275531	LDL	NA	NA	NA	NA	NA	NA	-0.4256	0.6683	0.524229
rs55738118	30275531	TG	1	11838451	t	NA	NA	NA	-0.01126	0.008837	0.202597
rs12748152	24097068	TG	1	27138393	t	0.01052	0.01255	0.401892	NA	NA	NA
rs1278530	30275531	TG	1	50889255	a	0.001857	0.005625	0.741299	0.004213	0.005523	0.445577
rs10493326	24097064	TG	1	62953373	a	-0.007129	0.007262	0.326255	-0.01126	0.006926	0.104001
rs2131925	20686565	TG	1	63025942	t	0.001114	0.004778	0.815643	0.0007939	0.004674	0.865125
rs4587594	24097064	TG	1	63133930	a	0.002809	0.004836	0.56134	0.009278	0.004749	0.0507397
rs2613503	30275531	TG	1	72839774	a	NA	NA	NA	0.009838	0.007089	0.165203
rs2821231	30275531	TG	1	203518382	t	NA	NA	NA	0.006337	0.009676	0.51252
rs3851294	30275531	TG	1	205130413	a	-0.007969	0.009325	0.392781	-0.005399	0.009653	0.575952
rs4846914	20686565	TG	1	230295691	a	0.002847	0.004943	0.564638	-0.00287	0.005025	0.567902
rs1042034	20686565	TG	2	21225281	t	-0.001845	0.005424	0.73374	-0.0008382	0.005405	0.876759
rs1367117	24097064	TG	2	21263900	a	0.001592	0.006027	0.791668	0.003445	0.006099	0.572178
rs1260326	20686565	TG	2	27730940	t	-0.002598	0.005117	0.61165	0.002991	0.005075	0.55562
rs3817588	24097064	TG	2	27731212	t	0.001398	0.00639	0.826822	-0.002176	0.006421	0.734694
rs1861410	30275531	TG	2	58933591	t	-0.001016	0.00538	0.850212	-0.002926	0.005318	0.582178
rs1519104	30275531	TG	2	66680892	a	0.009572	0.005625	0.0888137	-0.004967	0.00566	0.380182
rs6430090	30275531	TG	2	146347459	a	NA	NA	NA	0.003862	0.00558	0.488865
rs10195252	20686565	TG	2	165513091	t	0.008221	0.005462	0.132292	0.001036	0.00557	0.852448
rs7607980	24097064	TG	2	165551201	t	0.007742	0.007787	0.320115	0.0188	0.006763	0.00543871
rs2972146	20686565	TG	2	227100698	t	0.003264	0.005905	0.580433	-0.00473	0.005463	0.386586
rs1515110	24097064	TG	2	227122216	t	0.001814	0.0057	0.750299	-0.006553	0.005326	0.218555
rs6777217	30275531	TG	3	36979042	a	0.004808	0.005371	0.370692	0.0008583	0.005297	0.871278
rs645040	20686565	TG	3	135926622	t	0.01004	0.006141	0.102067	0.006101	0.006357	0.337191
rs687339	24097064	TG	3	135932359	t	0.01151	0.006189	0.0629207	0.003709	0.006382	0.561129
rs2354167	30275531	TG	3	142657205	t	0.00739	0.00561	0.187741	-0.007081	0.005519	0.199484
rs382534	30275531	TG	3	155547274	t	-0.0047	0.006485	0.468606	0.002147	0.006544	0.742846
rs10513688	24097064	TG	3	170727218	a	-0.002627	0.007874	0.738659	0.0185	0.00792	0.0194986
rs11720145	30275531	TG	3	170739663	a	-0.00634	0.007335	0.387396	0.01473	0.007251	0.04221
rs17600346	30275531	TG	3	172223982	t	0.001411	0.01913	0.941203	NA	NA	NA
rs1564282	30275531	TG	4	852313	t	0.008169	0.00979	0.404043	-0.01439	0.009729	0.139118
rs6831256	24097064	TG	4	3473139	a	0.00348	0.006199	0.574538	-0.004837	0.006314	0.443631
rs442177	20686565	TG	4	88030261	t	-0.004126	0.005331	0.438952	0.0006001	0.004582	0.8958
rs10029254	24097064	TG	4	88160140	t	-0.004761	0.00658	0.469338	-0.002965	0.006748	0.660379
rs9686661	20686565	TG	5	55861786	t	-0.006698	0.006838	0.32732	0.003626	0.006458	0.574474
rs1045241	30275531	TG	5	118729286	t	-0.002455	0.005815	0.672891	NA	NA	NA
rs6882076	20686565	TG	5	156390297	t	-0.001134	0.005609	0.83978	-0.0004914	0.005518	0.929039
rs2914228	30275531	TG	5	158007165	t	-0.005438	0.005971	0.362435	-0.009035	0.006095	0.138244
rs12206516	30275531	TG	6	20506815	a	0.002667	0.006894	0.698861	0.01005	0.007052	0.15412
rs2395655	30275531	TG	6	36645696	a	-0.005125	0.005512	0.35248	0.005577	0.005425	0.303941
rs998584	24097064	TG	6	43757896	a	-0.007771	0.005601	0.16531	0.004387	0.004862	0.366896
rs12208493	30275531	TG	6	86662267	t	0.008887	0.005702	0.119097	NA	NA	NA
rs1936800	24097068	TG	6	127436064	t	-0.002719	0.00527	0.605897	-0.002668	0.005162	0.605258
rs634869	24097064	TG	6	139831757	t	-0.006973	0.005352	0.192617	-0.002798	0.005341	0.600368
rs4709741	30275531	TG	6	164092291	a	-0.01243	0.00979	0.204205	0.01101	0.009391	0.241037
rs3173615	30275531	TG	7	12269417	c	-0.002372	0.005275	0.65295	-0.004295	0.005282	0.416138
rs38246	30275531	TG	7	15941283	t	NA	NA	NA	0.005702	0.006158	0.354472
rs4722551	24097064	TG	7	25991826	t	-0.0002987	0.008304	0.971306	-0.003218	0.008235	0.695966
rs17145738	20686565	TG	7	72982874	t	-0.01491	0.007224	0.0390221	-0.0009032	0.007063	0.898246
rs799160	24097064	TG	7	73060006	t	0.001346	0.005798	0.816422	0.005178	0.005818	0.373468
rs38855	24097064	TG	7	116358044	a	-0.002085	0.005359	0.697228	-0.002394	0.005581	0.667956
rs9693857	24097064	TG	8	9267117	t	0.007745	0.005462	0.156197	-0.007376	0.005472	0.177673
rs11776767	20686565	TG	8	10683929	c	-0.0003294	0.005379	0.95117	0.0001207	0.00557	0.982711
rs1495741	20686565	TG	8	18272881	a	-0.003547	0.005061	0.483397	0.002772	0.00512	0.588228
rs12678919	20686565	TG	8	19844222	a	0.001548	0.007456	0.835527	-0.002323	0.007617	0.760385
rs894210	24097064	TG	8	19865843	a	-0.001301	0.0048	0.786359	0.001666	0.004624	0.718627
rs746011	30275531	TG	8	22457804	t	-0.006026	0.005866	0.304291	-0.005533	0.006199	0.372091
rs4738141	30275531	TG	8	72469742	a	-0.0007978	0.005847	0.891469	0.00818	0.005828	0.160447
rs13266634	30275531	TG	8	118184783	t	0.00434	0.007066	0.539077	0.004032	0.007186	0.574735
rs2980885	24097064	TG	8	126474306	a	6.959e-06	0.005691	0.999024	-0.00284	0.005643	0.614769
rs2954029	20686565	TG	8	126490972	a	0.003696	0.004612	0.422907	-0.0002525	0.004697	0.957128
rs7033354	24097064	TG	9	16904846	t	-0.01057	0.005577	0.0580548	-0.002262	0.005639	0.688321
rs3843935	30275531	TG	9	33787871	t	-0.001621	0.005654	0.774342	0.005674	0.005645	0.314831
rs1982151	30275531	TG	9	86617265	a	NA	NA	NA	-0.01087	0.005728	0.0577362
rs1883025	24097064	TG	9	107664301	t	0.001351	0.00604	0.82301	0.002924	0.005992	0.625561
rs1781930	24097064	TG	10	5196273	a	-0.0004298	0.007427	0.953852	0.00345	0.007516	0.646219
rs1832007	24097068	TG	10	5254847	a	0.002103	0.007735	0.785713	-0.001954	0.00807	0.808678
rs10761731	20686565	TG	10	65027610	a	-0.00195	0.00477	0.682683	0.0005921	0.004701	0.89977
rs7897379	24097064	TG	10	65301725	t	-0.002735	0.004586	0.550921	2.078e-05	0.004589	0.996387
rs2298117	30275531	TG	10	70346740	t	-0.004096	0.005347	0.443654	NA	NA	NA
rs2068888	20686565	TG	10	94839642	a	-0.003974	0.005614	0.479024	0.01176	0.005732	0.0402047
rs17779355	30275531	TG	10	103928374	a	-0.01056	0.01306	0.418759	NA	NA	NA
rs963059	30275531	TG	10	112097073	t	NA	NA	NA	-0.007701	0.007006	0.271681
rs2255141	24097064	TG	10	113933886	a	-0.006779	0.006291	0.281225	-0.00194	0.006106	0.750697
rs1133400	30275531	TG	10	134459388	a	NA	NA	NA	0.01247	0.008341	0.134908
rs1519480	30275531	TG	11	27675712	t	0.009446	0.005623	0.0929795	-0.003883	0.005693	0.495197
rs326214	24097064	TG	11	47298360	a	NA	NA	NA	-0.006512	0.005633	0.247663
rs174546	20686565	TG	11	61569830	t	0.0001212	0.005108	0.98107	-0.00444	0.005103	0.384259
rs1535	24097064	TG	11	61597972	a	0.0003215	0.005056	0.949298	0.005424	0.005026	0.280504
rs10793310	30275531	TG	11	78099014	t	-0.008297	0.007532	0.27065	0.007503	0.007132	0.292791
rs10790162	24097064	TG	11	116639104	a	0.03276	0.00966	0.000695608	0.02517	0.009687	0.00936791
rs2160669	24097068	TG	11	116647607	t	-0.03281	0.009333	0.000438955	-0.02475	0.00924	0.0073937
rs964184	20686565	TG	11	116648917	c	-0.01916	0.006939	0.00575886	0.002329	0.006497	0.719989
rs603446	24097064	TG	11	116654435	t	0.002981	0.004625	0.519225	0.004661	0.004666	0.317829
rs35120633	24507774	TG	11	116655600	a	-0.003035	0.012	0.800333	-0.01061	0.0112	0.343475
rs718314	30275531	TG	12	26453283	a	7.764e-05	0.006076	0.989805	0.007115	0.00612	0.244999
rs7316454	30275531	TG	12	46200396	t	0.01553	0.00681	0.0225798	NA	NA	NA
rs11613352	20686565	TG	12	57792580	t	-0.000468	0.006615	0.943598	0.001025	0.006776	0.879763
rs3741414	24097064	TG	12	57844049	t	0.0009873	0.006975	0.887437	0.0009133	0.007086	0.897446
rs10861661	24097064	TG	12	107174646	a	8.964e-05	0.006487	0.988975	0.006422	0.0063	0.30803
rs4765127	20686565	TG	12	124460167	t	0.0002514	0.005751	0.965132	0.00822	0.005659	0.146348
rs2298058	30275531	TG	13	95248566	t	0.004954	0.005924	0.403009	-0.007154	0.00613	0.243191
rs1341267	24097064	TG	13	95284980	a	NA	NA	NA	-0.007937	0.005667	0.161344
rs7176058	30275531	TG	15	39464167	a	0.007566	0.006894	0.272433	-0.01039	0.006718	0.121962
rs2412710	20686565	TG	15	42683787	a	0.0124	0.01894	0.512662	NA	NA	NA
rs492571	24097064	TG	15	44211273	t	-0.01029	0.01132	0.363345	-0.004222	0.01178	0.720041
rs2929282	20686565	TG	15	44245931	a	-0.01068	0.01016	0.293175	0.002106	0.009994	0.833101
rs1532085	20686565	TG	15	58683366	a	0.003289	0.005309	0.535578	-0.0003207	0.005503	0.953528
rs261342	24097064	TG	15	58731153	c	-0.009306	0.005096	0.0678295	0.004312	0.005227	0.409401
rs2652834	24097064	TG	15	63396867	a	0.001609	0.006528	0.805313	0.0105	0.006803	0.122725
rs2245586	30275531	TG	15	66878900	a	NA	NA	NA	-0.007171	0.005722	0.210121
rs1035744	24097064	TG	15	72566615	t	-0.006409	0.005961	0.282305	0.006127	0.005901	0.299131
rs11247287	30275531	TG	15	101905533	t	0.001799	0.00549	0.743149	-0.0001335	0.005507	0.98066
rs3198697	24097064	TG	16	15129940	t	-0.01051	0.005858	0.0727928	-0.001766	0.005849	0.762704
rs11649653	20686565	TG	16	30918487	c	0.006922	0.00599	0.247848	0.006633	0.006053	0.273157
rs9930333	24097064	TG	16	53799977	t	-0.01105	0.005417	0.0413628	-0.002869	0.0054	0.595213
rs1121980	24097068	TG	16	53809247	a	0.01124	0.005369	0.0363046	0.002027	0.005349	0.704725
rs9989419	24097064	TG	16	56985139	a	0.002376	0.005594	0.671026	-0.004274	0.00561	0.446147
rs3764261	20686565	TG	16	56993324	a	-0.003247	0.005657	0.565982	0.01011	0.00569	0.0756009
rs5880	24097064	TG	16	57015091	c	0.005892	0.01625	0.716915	0.01783	0.01572	0.256701
rs2925979	24097064	TG	16	81534790	t	0.003868	0.006008	0.5197	-0.009777	0.006099	0.108924
rs871290	30275531	TG	16	85707367	c	-0.01356	0.007271	0.0621894	NA	NA	NA
rs8077889	24097064	TG	17	41878166	a	-0.008784	0.006689	0.189115	NA	NA	NA
rs9948087	30275531	TG	18	268992	a	0.009058	0.006172	0.142214	0.00984	0.006232	0.114348
rs1788783	30275531	TG	18	21161134	t	-0.004138	0.005401	0.443584	-0.005807	0.005309	0.274041
rs10853981	30275531	TG	19	4965064	a	0.003329	0.006078	0.583889	-0.001163	0.006147	0.849938
rs7248104	24097068	TG	19	7224431	a	0.00122	0.005461	0.823222	-0.002903	0.005444	0.593862
rs10401969	20686565	TG	19	19407718	t	0.0009641	0.008423	0.908873	-0.007543	0.008397	0.369027
rs731839	24097064	TG	19	33899065	a	-0.009073	0.005682	0.110311	0.002663	0.005637	0.636631
rs1688030	24097064	TG	19	35556744	t	0.005098	0.009446	0.589404	0.007896	0.009419	0.401859
rs2018519	30275531	TG	19	35559787	t	-0.01053	0.007717	0.172404	-0.01073	0.007533	0.154331
rs439401	20686565	TG	19	45414451	t	-0.004228	0.005961	0.478153	0.01509	0.006109	0.0135065
rs6088793	30275531	TG	20	30211597	t	0.005312	0.00669	0.427183	0.005089	0.007256	0.483084
rs6065906	20686565	TG	20	44554015	t	-0.006793	0.006922	0.326413	0.005776	0.007018	0.410493
rs4465830	24097064	TG	20	44585420	a	-0.007798	0.007246	0.281847	0.005072	0.00739	0.492503
rs5756931	20686565	TG	22	38546033	t	0.00476	0.006059	0.432097	-0.006309	0.006083	0.299665
rs3761445	24097064	TG	22	38595411	a	-0.008409	0.005443	0.122366	0.009133	0.005485	0.0958955
