# Supplementary material for: Multi-ancestry sleep-by-SNP interaction analysis in 126,926 individuals reveals lipid loci stratified by sleep duration
Source: Nat Commun. 2019 Nov 12;10:5121. doi: 10.1038/s41467-019-12958-0 (PMC6851116; doi:10.1038/s41467-019-12958-0)
Supplement: Supplementary file 8 — Supplementary Dataset 6 [file 41467_2019_12958_MOESM8_ESM.xlsx]

## Sheet: Supplementary Data 6
Supplementary Data 6: Replicated novel lead SNPs for blood lipid levels in multi-ancestrycohorts - Long Total Sleep Time
							Stage 1					Stage 2					Stage 1 + 2								Effects observed in European ancestry analyses						Effects observed in African ancestry analyses						Effects observed in Hispanic/Latino ancestry analyses						Effects observed in Asian ancestry analyses
Trait	rsmid	Mapped Gene	chr	pos	Allele1	Freq1	Effect	StdErr	IntEffect	IntStdErr	Pjoint	Effect	StdErr	IntEffect	IntStdErr	Pjoint	Effect	StdErr	IntEffect	IntStdErr	Pjoint	total_N	1df interaction P-value	Pjoint in STST analysis	Effect	StdErr	IntEffect	IntStdErr	Pjoint	N total	Effect	StdErr	IntEffect	IntStdErr	Pjoint	N total	Effect	StdErr	IntEffect	IntStdErr	Pjoint	N total	Effect	StdErr	IntEffect	IntStdErr	Pjoint	N total
ln(HDL-c)	rs1348206	FAM47E	4	77167242	a	0.151	-0.006679	0.001705	-0.008103	0.003754	9.343e-08	-0.003943	0.001718	-0.002971	0.004714	0.02657	-0.005354	0.00121	-0.00659	0.00292	1.035e-08	122849	0.0240175	0.01522							-0.001994	0.003731	-0.007377	0.008495	0.4253	15837	-0.007321	0.003849	-0.007073	0.008541	0.0333	14730	-0.005591	0.00495	-0.008538	0.01098	0.1902	5512
ln(HDL-c)	rs2544681	MIR4280	5	86391049	a	0.8657	-0.004667	0.001791	-0.0151	0.004102	7.282e-08	-0.001134	0.001762	-0.01305	0.004969	0.01087	-0.002898	0.001256	-0.01479	0.003147	2.779e-09	116924	2.60526e-06	0.6224							-0.006525	0.005559	-0.01829	0.01173	0.0325	15424	-0.00414	0.005351	-0.008679	0.01106	0.3346	14730	Na	Na	Na	Na	Na	Na
ln(HDL-c)	rs7799249	ATP6V0A4	7	138455108	a	0.3581	-0.005882	0.001545	-0.008507	0.003411	2.947e-08	-0.001266	0.001691	-0.01253	0.004286	0.001816	-0.003782	0.001141	-0.01036	0.002664	3.742e-10	108951	0.000100704	0.147							-0.004522	0.004149	-0.01105	0.009344	0.1156	15837	-0.00329	0.00329	-0.008992	0.007354	0.1306	14730	0.007253	0.01004	-0.0385	0.02381	0.2728	3699
ln(HDL-c)	rs7462612	ATP6V1H	8	54543288	a	0.2172	0.00543	0.001493	0.008274	0.003222	1.014e-07	0.004014	0.001599	0.01051	0.004061	6.534e-05	0.004767	0.001091	0.009241	0.002516	8.529e-12	122584	0.000239819	0.05562							0.007872	0.00431	0.01526	0.00965	0.006851	15837	0.00989	0.004269	0.009082	0.009299	0.005909	14730	0.02026	0.007464	0.01379	0.01623	0.001645	4946
ln(HDL-c)	rs4296102	MIR331	12	95750726	t	0.761	-0.004874	0.001624	-0.01124	0.003573	1.076e-07	-0.001588	0.001599	-0.01075	0.00412	0.005074	-0.003224	0.001139	-0.01141	0.002689	1.779e-09	121337	2.20342e-05	0.132							-0.01247	0.003488	-0.01781	0.007954	4.617e-07	15837	0.001425	0.003815	0.002237	0.008529	0.8381	14730	0.008122	0.008233	0.01363	0.01797	0.2478	3699
ln(HDL-c)	rs12593988	ARNT2	15	80705827	a	0.1921	0.006172	0.001725	0.007921	0.003628	3.364e-07	0.004062	0.001683	0.006578	0.004463	0.00359	0.005111	0.001204	0.007738	0.002795	2.054e-09	118868	0.00563124	0.01237							0.00609	0.004162	-0.01039	0.009433	0.315	15837	0.00491	0.004578	-0.002612	0.009844	0.5603	14730	Na	Na	Na	Na	Na	Na
ln(HDL-c)	rs6501801	KIAA0195	17	73447030	t	0.6859	0.004114	0.00148	0.01199	0.003247	1.564e-08	0.001758	0.001581	0.009506	0.004047	0.008745	0.003038	0.00108	0.01131	0.002523	3.478e-10	122849	7.36843e-06	0.2159							0.01266	0.003753	0.02215	0.008289	3.358e-07	15837	-0.001547	0.003105	-0.0008435	0.006642	0.8268	14730	0.004077	0.003622	-0.01219	0.008241	0.2924	5512
LDL-c	rs4926854	FOXD2	1	47870661	t	0.5986	0.9436	0.2255	0.811	0.5007	1.836e-07	0.3399	0.2414	1.054	0.597	0.03014	0.6658	0.1645	0.9844	0.3816	2.796e-08	107249	0.00988963	0.003024							0.815	0.5538	0.2521	1.221	0.2279	15715	0.3623	0.4931	1.765	1.055	0.07215	14435	1.099	0.4126	1.787	0.9104	5.974e-05	5477
LDL-c	rs2821357	NR5A2	1	199977724	t	0.8342	0.9047	0.3298	2.297	0.7384	4.885e-07	0.3934	0.2729	2.083	0.826	0.004873	0.6083	0.2099	2.318	0.5436	5.552e-09	101993	2.00651e-05	0.07169							0.6519	0.5908	4.733	1.238	5.613e-06	15715	1.325	0.6888	3.022	1.494	0.001248	14435	Na	Na	Na	Na	Na	Na
LDL-c	rs1466848	BOC	3	112936246	t	0.9051	-1.6	0.4125	-2.364	0.9007	5.341e-09	-0.167	0.3063	-3.481	1.169	0.004792	-0.6765	0.2459	-3.183	0.6976	1.073e-09	86021	5.04791e-06	0.008045							-1.242	0.8557	0.221	1.92	0.3125	15304	-0.9744	0.7397	-2.417	1.596	0.0293	14435	-1.819	0.5889	-3.24	1.254	3.361e-07	4090
LDL-c	rs4075349	IGFBP7-AS1	4	57976957	t	0.4568	0.798	0.2301	1.279	0.5076	1.407e-07	0.2433	0.2606	1.407	0.6095	0.01807	0.5606	0.172	1.395	0.3881	8.903e-09	105862	0.000325097	0.564							0.9684	0.5807	-0.1941	1.246	0.2124	15715	0.345	0.4803	1.831	1.04	0.06255	14435	0.6894	0.4762	2.459	1.061	0.001517	4090
ln(TG)	rs1857237	RNU5F-1	1	219969405	t	0.1228	0.006684	0.003731	0.04404	0.008201	8.249e-12	0.003261	0.003888	0.03595	0.01305	0.007767	0.005156	0.002688	0.0429	0.006804	9.102e-14	95499	2.87981e-10	0.08977							-0.002345	0.01147	0.07255	0.02587	0.01292	14916	0.01233	0.008853	0.07043	0.01901	4.805e-06	14731	-0.02015	0.01211	0.03466	0.02656	0.2106	2610
ln(TG)	rs2801439	SLC35F3	1	234008743	t	0.6057	-0.006974	0.00254	-0.01612	0.005418	4.643e-07	-0.005583	0.003622	-0.01889	0.009186	0.01052	-0.006498	0.002077	-0.01696	0.004637	5.04e-09	94692	0.00025465	0.1876							-0.004625	0.006033	-0.03265	0.01346	0.007962	15758	-0.01732	0.006374	-0.01325	0.01374	0.001802	14731	0.009343	0.01023	0.002194	0.02288	0.5678	3997
ln(TG)	rs6800190	MIR4790	3	5540618	c	0.4552	-0.0102	0.002858	-0.01631	0.006276	6.368e-08	-0.009139	0.004236	-0.02686	0.01001	0.0002367	-0.009755	0.002366	-0.01925	0.0053	2.215e-11	98258	0.000281151	0.4488							-0.005556	0.0073	-0.01103	0.01592	0.405	15758	-0.00365	0.006694	-0.019	0.01465	0.2143	14731	-0.03551	0.01191	-0.03513	0.02698	0.0001904	2610
ln(TG)	rs6550067	OSBPL10	3	31797201	t	0.692	-0.00516	0.002658	-0.0217	0.005852	3.749e-07	-0.00779	0.003694	-0.02132	0.009861	0.001895	-0.006038	0.002154	-0.02124	0.004995	8.279e-10	99414	2.11631e-05	0.1764							-0.002644	0.006159	-0.002778	0.01362	0.8316	15758	-0.01183	0.006842	-0.04076	0.01464	9.758e-05	14731	0.0005706	0.01313	-0.04151	0.02899	0.2909	3766
ln(TG)	rs7965852	PDE3A	12	20511682	a	0.5052	-0.008245	0.002478	-0.01573	0.005454	4.061e-08	-0.004483	0.003776	-0.01586	0.009174	0.04741	-0.007145	0.002068	-0.01614	0.004669	2.594e-09	98258	0.000546543	0.2301							-0.01244	0.006378	-0.03537	0.01404	0.0001452	15758	0.0002588	0.006332	-0.03266	0.01386	0.03651	14731	0.006084	0.01242	-0.07279	0.02776	0.02538	2610
ln(TG)	rs8041815	ADAMTS17	15	100646979	a	0.6396	0.005395	0.002525	0.02235	0.005748	1.6e-07	0.007309	0.003623	0.01661	0.00906	0.005778	0.006063	0.002069	0.02059	0.004838	1.079e-09	94692	2.08218e-05	0.03538							0.001062	0.007208	0.01585	0.01607	0.5114	15758	0.02437	0.006522	0.02113	0.01428	3.109e-06	14731	0.02158	0.0104	0.0461	0.02243	0.0004081	3997
ln(TG)	rs296363	SULT2A1	19	48376941	c	0.2293	-0.00874	0.002943	-0.02268	0.006479	4.754e-08	-0.01338	0.005741	-0.01807	0.0127	0.005475	-0.009715	0.002617	-0.02158	0.005767	3.22e-10	92810	0.000182576	0.1179							-0.009378	0.007797	-0.04515	0.01752	0.001607	15758	-0.01027	0.008901	-0.0177	0.0197	0.1572	14731	0.009669	0.0283	0.0235	0.05651	0.752	1813
