# Supplementary material for: Multi-ancestry sleep-by-SNP interaction analysis in 126,926 individuals reveals lipid loci stratified by sleep duration
Source: Nat Commun. 2019 Nov 12;10:5121. doi: 10.1038/s41467-019-12958-0 (PMC6851116; doi:10.1038/s41467-019-12958-0)
Supplement: Supplementary file 9 — Supplementary Dataset 7 [file 41467_2019_12958_MOESM9_ESM.xlsx]

## Sheet: Supplementary Data 7
Supplementary Data 7: Replicated novel lead SNPs for blood lipid levels in multi-ancestry cohorts - Short Total Sleep Time
							Stage 1					Stage 2					Stage 1 + 2								Effects observed in European ancestry analyses						Effects observed in African ancestry analyses						Effects observed in Hispanic/Latino ancestry analyses						Effects observed in Asian ancestry analyses
Trait	rsmid	Mapped Gene	chr	pos	Allele1	Freq1	Effect	StdErr	IntEffect	IntStdErr	Pjoint	Effect	StdErr	IntEffect	IntStdErr	Pjoint	Effect	StdErr	IntEffect	IntStdErr	Pjoint	total_N	1df interaction P-value	Pjoint in LTST analysis	Effect	StdErr	IntEffect	IntStdErr	Pjoint	N total	Effect	StdErr	IntEffect	IntStdErr	Pjoint	N total	Effect	StdErr	IntEffect	IntStdErr	Pjoint	N total	Effect	StdErr	IntEffect	IntStdErr	Pjoint	N total
ln(HDL-c)	rs6672390	S100A6	1	153466704	t	0.1482	0.006827	0.001843	0.00839	0.003977	2.812e-07	0.002557	0.001731	0.01522	0.005036	0.0005418	0.004543	0.001261	0.01162	0.003091	6.962e-10	124563	0.000170389	0.04767	0.005944	0.002225	0.007909	0.004784	0.0005188	40072	0.006085	0.003582	0.01224	0.007755	0.009347	16322	0.01199	0.004383	0.00361	0.009734	0.00795	17900	0.01111	0.006114	0.042	0.01368	1.747e-05	4946
ln(HDL-c)	rs1111341	SMARCAL1	2	217252413	t	0.4563	0.003634	0.001235	0.007229	0.002662	4.23e-07	0.003988	0.001529	0.005051	0.003521	0.001261	0.003791	0.00096	0.00644	0.002119	6.051e-10	127317	0.00237231	0.001667	0.003904	0.001369	0.006649	0.002936	1.341e-05	41447	0.0007522	0.003451	0.01633	0.007708	0.05393	16322	0.004161	0.003122	0.01032	0.006779	0.03442	17900	0.003802	0.003777	0.01242	0.008266	0.05438	5512
ln(HDL-c)	rs2594136	FHIT	3	60812147	a	0.818	0.00487	0.001728	0.01013	0.003636	2.045e-07	0.002431	0.001833	0.01237	0.004993	0.002801	0.003723	0.001257	0.01127	0.002912	8.833e-10	102985	0.00010875	0.1131	0.005859	0.001748	0.01114	0.003674	8.58e-09	40555	-0.00396	0.009052	-0.03025	0.01971	0.1499	11135	0.001295	0.004418	0.01337	0.009766	0.2635	17900	Na	Na	Na	Na	Na	Na
ln(HDL-c)	rs12695617	EPHB1	3	134427745	a	0.5686	-0.003174	0.001305	-0.008829	0.002705	4.039e-07	-0.003232	0.001485	-0.007611	0.003548	0.0008594	-0.003208	0.0009798	-0.008398	0.002142	3.629e-10	126805	8.8316e-05	0.1335	-0.002278	0.001433	-0.007415	0.002926	0.0006579	41447	-0.006368	0.003855	-0.01854	0.008817	0.003266	16322	-0.004243	0.003021	-0.002393	0.006637	0.2299	17900	-0.009703	0.004357	-0.01208	0.00939	0.003025	5512
ln(HDL-c)	rs903269	SVILP1	10	31040517	t	0.3891	-0.004362	0.001262	-0.005931	0.002681	4.572e-07	-0.002976	0.001472	-0.00267	0.003499	0.03925	-0.003811	0.0009575	-0.004913	0.002121	3.971e-08	126805	0.0205386	0.01314	-0.004208	0.001427	-0.007218	0.002994	6.456e-06	41447	-0.00476	0.003258	7.579e-05	0.007243	0.2822	16322	-0.002873	0.00321	-0.007305	0.00685	0.1946	17900	-0.002713	0.003773	0.004541	0.008511	0.7511	5512
ln(HDL-c)	rs2080208	CLEC2D	12	9862970	a	0.9082	0.007877	0.002459	0.0197	0.005011	3.321e-10	0.002004	0.00189	0.01897	0.00638	0.002105	0.00419	0.001498	0.02088	0.003875	5.031e-12	118770	7.10928e-08	0.1216	0.003545	0.002782	0.02206	0.005508	5.889e-06	40072	0.02079	0.004973	0.009933	0.01094	2.898e-06	15475	0.008437	0.005917	0.03089	0.01303	0.001888	17900	Na	Na	Na	Na	Na	Na
ln(HDL-c)	rs4778087	RGMA	15	93604505	a	0.5227	-0.003273	0.001293	-0.009173	0.002725	2.51e-07	-0.002291	0.001535	-0.007288	0.003572	0.007056	-0.002877	0.0009888	-0.00857	0.002163	2.431e-09	120465	7.42966e-05	0.0129	-0.003974	0.001424	-0.009085	0.00296	1.145e-06	36494	-0.002124	0.003539	-0.01383	0.00776	0.06928	16322	-0.003233	0.003123	-0.01	0.006732	0.06766	17900	-0.004222	0.004788	0.0007514	0.01107	0.6423	4125
LDL-c	rs7679068	ZNF827	4	146808682	t	0.6035	0.4461	0.2301	1.901	0.4974	3.515e-07	0.4646	0.2517	1.204	0.5882	0.004648	0.4651	0.1695	1.621	0.378	2.381e-09	110910	1.79997e-05	0.4222	0.08949	0.2864	1.83	0.6088	0.004083	40098	0.6442	0.5337	0.0132	1.216	0.4202	16176	0.5226	0.4805	2.272	1.03	0.00898	17635	1.634	0.503	2.91	1.098	1.236e-07	5477
LDL-c	rs681554	KLHL31	6	53471241	t	0.8548	1.341	0.3072	1.072	0.6744	7.909e-08	0.5408	0.2694	2.611	0.8116	9.9e-05	0.8796	0.2023	1.834	0.5116	7.499e-11	110619	0.000337295	0.8006	1.002	0.4147	2.006	0.9056	0.0002428	40098	2.266	0.692	0.7098	1.499	0.0006334	16176	1.559	0.6416	3.499	1.443	6.162e-05	17635	1.783	0.5511	0.05177	1.212	0.001408	5477
LDL-c	rs10244093	MAGI2	7	78001018	t	0.1839	-1.029	0.273	-1.376	0.6013	1.062e-07	-0.382	0.2567	-1.622	0.6991	0.00723	-0.6898	0.1866	-1.595	0.4511	3.139e-09	110910	0.00040654	0.7896	-1.17	0.3525	-2.707	0.7746	1.471e-08	40098	0.1854	0.7453	1.212	1.573	0.5974	16176	0.3051	0.6519	0.2181	1.439	0.835	17635	-1.21	0.4819	-0.7489	1.053	0.005239	5477
LDL-c	rs4733156	FUT10	8	33176009	a	0.4369	-0.7379	0.2414	-1.738	0.5219	2.77e-08	-0.539	0.3723	-1.563	0.8067	0.006764	-0.6798	0.2025	-1.689	0.4382	1.987e-10	92680	0.000116012	0.306	-0.8179	0.3135	-1.907	0.668	9.303e-06	40098	-0.7112	0.5402	-0.1511	1.248	0.3327	16176	-1.155	0.4899	-0.5861	1.045	0.0167	17635	-0.6063	0.4976	-3.356	1.056	6.551e-05	4090
LDL-c	rs12598569	SNX29	16	12222297	t	0.5421	-0.3928	0.2347	-2.171	0.5232	1.981e-07	-0.5346	0.2839	-0.6899	0.6281	0.03421	-0.4719	0.1805	-1.572	0.4012	3.011e-08	106309	8.91959e-05	0.03817	-0.5574	0.3099	-2.105	0.6882	7.676e-05	40098	-0.7137	0.5493	-3.771	1.214	0.0001398	16176	0.5109	0.4576	-0.5842	0.9916	0.5493	17635	-0.4897	0.4229	-1.424	0.9629	0.04603	5477
LDL-c	rs429921	VAT1L	16	78007470	a	0.3598	-1.021	0.2374	-1.158	0.5214	4.947e-09	-0.511	0.244	-1.409	0.5935	0.000906	-0.7758	0.1698	-1.33	0.3894	1.259e-11	104808	0.000636624	0.03024	-0.8818	0.3046	-1.787	0.6574	2.891e-06	35214	-1.736	0.553	0.657	1.245	0.00609	16176	-0.4072	0.4858	-0.2942	1.087	0.564	17635	-1.018	0.462	-0.1722	1.009	0.03826	5477
LDL-c	rs9906564	GPRC5C	17	72415814	t	0.6746	-0.8095	0.2702	-1.659	0.5869	4.311e-07	-0.2347	0.255	-1.715	0.6562	0.008241	-0.5119	0.185	-1.778	0.4337	1.189e-08	108016	4.1385e-05	0.4857	-0.6083	0.3519	-1.977	0.7693	0.0005198	38591	-1.565	0.6797	-3.209	1.42	0.0002205	16176	0.5097	0.5269	-0.1608	1.084	0.6176	17635	-1.204	0.5117	-1.807	1.079	0.000446	4090
LDL-c	rs8077967	METRNL	17	81045854	t	0.2863	-1.654	0.4245	-1.715	0.9398	3.438e-07	-0.7915	0.3719	-1.856	0.8393	0.001477	-1.178	0.2786	-1.89	0.6231	1.736e-09	71434	0.00241958	0.002423	-1.673	0.4963	-2.537	1.104	2.327e-06	22964	-1.549	0.8238	-0.1363	1.835	0.1125	10858	-0.6104	0.5946	-1.899	1.328	0.07905	14768	-4.135	2.744	-7.733	8.151	0.09969	1746
ln(TG)	rs10789347	RP4-660H19.1	1	73366412	t	0.8053	0.016	0.004714	0.02876	0.01051	7.857e-08	0.008058	0.009136	0.03612	0.01929	0.0284	0.01433	0.004189	0.03038	0.009229	2.747e-09	67413	0.000995492	0.002401	0.009637	0.006549	0.02249	0.01466	0.02517	25993	0.0192	0.006641	0.04435	0.01486	5.61e-07	16222	0.01405	0.01001	0.02226	0.02104	0.06769	17901	0.05333	0.03423	0.1151	0.07269	0.01182	1953
ln(TG)	rs1606045	AC092635.1	2	13788408	t	0.1568	0.008009	0.003689	0.02858	0.007972	3.201e-07	0.005412	0.003713	0.0238	0.01283	0.02889	0.006771	0.002615	0.02808	0.006636	1.08e-08	102248	2.32174e-05	0.8959	0.01022	0.004798	0.0354	0.01009	1.345e-06	39870	0.005368	0.007034	0.04019	0.01561	0.004887	16222	0.01472	0.007323	0.02072	0.01642	0.0115	17901	-0.005772	0.009854	-0.007987	0.02222	0.6699	3997
ln(TG)	rs1447523	YPEL5	2	30291456	a	0.532	-0.008363	0.002489	-0.01487	0.005399	1.688e-07	-0.00332	0.003836	-0.01831	0.008968	0.03817	-0.006873	0.002086	-0.01614	0.004613	1.041e-08	103122	0.000467343	0.05684	-0.008706	0.002683	-0.01566	0.005821	1.461e-06	40353	-0.006884	0.00753	-0.034	0.01644	0.02076	16222	-0.01263	0.006398	0.006175	0.01373	0.1373	17901	-0.002668	0.01092	0.008762	0.02414	0.9332	2610
ln(TG)	rs4849021	AC097499.1	2	126337053	a	0.8064	-0.0101	0.003068	-0.02314	0.006703	1.615e-09	-0.009685	0.003729	-0.007358	0.01068	0.01316	-0.01011	0.002365	-0.01912	0.005612	4.542e-11	102482	0.000656847	0.1698	-0.01333	0.003442	-0.02743	0.007436	4.911e-11	40353	-0.01314	0.006736	-0.01277	0.01516	0.03136	16222	-0.00207	0.008567	0.01012	0.01808	0.8584	17901	0.008487	0.01623	-0.01744	0.03808	0.8446	3200
ln(TG)	rs10019234	PCDH18	4	138527908	a	0.1654	0.01357	0.003286	0.02268	0.007046	3.596e-11	0.008149	0.003888	-0.02052	0.01191	0.04953	0.01178	0.002506	0.01367	0.005974	1.386e-09	101440	0.022123	0.01149	0.01205	0.003493	0.01889	0.007439	3.474e-07	40353	0.02291	0.009804	0.04233	0.02148	0.0003516	14916	0.02025	0.009856	0.03004	0.02133	0.0052	17901	0.0167	0.01531	0.0003213	0.03322	0.4721	3766
ln(TG)	rs291821	LINC01340	5	96752205	t	0.1043	-0.0156	0.004362	-0.02253	0.009231	1.01e-07	-0.02422	0.008225	-0.01812	0.01762	0.001399	-0.01747	0.003848	-0.02116	0.008164	2.093e-10	96077	0.00954567	0.08068	-0.01371	0.005068	-0.02337	0.01043	4.446e-05	38984	-0.02317	0.008686	-0.01016	0.0199	0.006845	15809	-0.01762	0.01398	-0.007755	0.02988	0.305	17901	-0.009725	0.0178	-0.07977	0.03763	0.0247	3766
ln(TG)	rs2714658	MIR548M	7	79442846	c	0.3168	-0.009317	0.002543	-0.01315	0.005512	1.522e-07	-0.007666	0.003722	-0.02006	0.009599	0.003036	-0.008732	0.002097	-0.01496	0.004752	5.469e-10	101661	0.00164308	0.03165	-0.007958	0.002775	-0.007894	0.005997	0.0007648	40353	-0.01835	0.006097	-0.03632	0.01341	8.886e-07	16222	-0.02544	0.007484	-0.04599	0.01582	4.633e-08	17901	-0.0276	0.01652	-0.02998	0.03779	0.06393	2379
ln(TG)	rs11774568	DEFB136	8	11836318	a	0.2934	-0.01178	0.002805	-0.008736	0.006179	4.814e-07	-0.009455	0.004396	-0.01533	0.01012	0.007118	-0.01106	0.002362	-0.01062	0.005263	3.986e-09	102195	0.0436058	3.189e-06	-0.01268	0.003091	-0.01089	0.006758	1.382e-06	40353	-0.003224	0.007478	0.0002245	0.01722	0.8978	15379	-0.01699	0.00688	0.01093	0.01536	0.04933	17901	-0.01208	0.01107	-0.009851	0.02389	0.3287	3766
ln(TG)	rs970908	LINC01289	8	64849450	a	0.5402	-0.007895	0.002472	-0.02155	0.00542	2.388e-10	-0.008709	0.003762	-0.01696	0.008846	0.001696	-0.008188	0.002063	-0.02028	0.004606	4.025e-13	103048	1.06787e-05	0.61	-0.007309	0.002692	-0.01797	0.005889	1.964e-06	40353	-0.01927	0.006427	-0.05048	0.01412	1.004e-08	16222	-0.01292	0.006364	-0.03111	0.01387	0.0003716	17901	0.01156	0.01255	-0.005587	0.02856	0.6406	3766
ln(TG)	rs7924896	METTL15	11	28279095	a	0.4994	0.009943	0.002478	0.008805	0.005347	3.121e-07	0.009813	0.00378	-0.002046	0.008858	0.02931	0.01004	0.002069	0.006073	0.00456	1.573e-08	103279	0.182926	9.245e-05	0.01068	0.002735	0.007199	0.005802	6.683e-06	40353	0.003587	0.006416	0.01284	0.01456	0.4105	16222	0.007488	0.006303	0.005501	0.01358	0.2994	17901	0.005037	0.01042	0.01449	0.02404	0.5969	3997
ln(TG)	rs10744213	TMEM132B	12	126018205	a	0.5824	0.008417	0.002798	0.01886	0.006227	1.508e-07	0.01506	0.00477	0.01379	0.01026	0.0002825	0.01012	0.002409	0.01722	0.005318	8.625e-11	97841	0.00120346	0.0005048	0.006542	0.003053	0.01447	0.006823	0.0007373	40353	0.01517	0.006811	0.02096	0.01485	0.002935	16222	0.01327	0.006648	0.03375	0.01433	0.0002433	17901	0.03051	0.01999	0.1065	0.04493	0.001101	3200
ln(TG)	rs11648341	ACSM2B	16	20549777	a	0.7966	-0.008176	0.003198	-0.02452	0.006969	9.985e-08	-0.008583	0.003817	-0.02062	0.01165	0.004761	-0.008374	0.002449	-0.0235	0.005906	4.657e-10	100694	6.92045e-05	0.2935	-0.006185	0.003729	-0.01012	0.008103	0.03228	39467	-0.008745	0.007059	-0.06579	0.0157	9.53e-07	16222	-0.01013	0.00807	-0.02429	0.01778	0.0526	17901	-0.0104	0.01105	-0.0424	0.02385	0.03178	2610
ln(TG)	rs3826692	MYO9B	19	17299146	a	0.4366	-0.008392	0.002633	-0.02063	0.005582	1.012e-09	-0.008403	0.004059	-0.007734	0.009307	0.03764	-0.008561	0.002205	-0.01739	0.004769	6.954e-11	101892	0.000265871	0.1347	-0.009776	0.002967	-0.01871	0.006237	1.175e-07	40353	-0.003507	0.005998	-0.02619	0.01307	0.03954	16222	-0.006074	0.00649	-0.006198	0.0139	0.428	17901	-0.01164	0.01269	-0.03215	0.02737	0.1329	2610
ln(TG)	rs1058029	TMX4	20	7961715	a	0.5423	-0.01079	0.002822	-0.01132	0.006022	3.312e-07	-0.009208	0.00459	-0.01083	0.01126	0.02368	-0.01036	0.002404	-0.01132	0.0053	7.618e-09	91018	0.0326917	1.261e-05	-0.01009	0.002969	-0.01109	0.006335	1.331e-05	40353	-0.00336	0.009193	-0.01249	0.01922	0.6414	15758	-0.01287	0.006348	-0.001411	0.01405	0.08074	17901	-0.04733	0.02087	-0.1035	0.04668	0.0001376	3200
ln(TG)	rs5746495	MICAL3	22	18400366	t	0.2868	0.009487	0.002683	0.01834	0.006121	3.084e-08	0.006692	0.003597	0.01303	0.009537	0.02891	0.00856	0.002148	0.01719	0.005127	1.211e-09	102546	0.000799875	0.007554	0.008025	0.002921	0.01568	0.006763	8.369e-05	40353	0.02565	0.008092	0.03268	0.01766	1.408e-05	16222	0.01873	0.006597	0.02526	0.01416	0.0001187	17901	-0.004189	0.01064	0.01896	0.02326	0.7201	2610
