# Supplementary material for: Multi-ancestry sleep-by-SNP interaction analysis in 126,926 individuals reveals lipid loci stratified by sleep duration
Source: Nat Commun. 2019 Nov 12;10:5121. doi: 10.1038/s41467-019-12958-0 (PMC6851116; doi:10.1038/s41467-019-12958-0)
Supplement: Supplementary file 10 — Supplementary Dataset 8 [file 41467_2019_12958_MOESM10_ESM.xlsx]

## Sheet: Supplementary Data 8
Supplementary Data 8: Replicated novellead SNPs for blood lipid levels in European ancestry cohorts - Long Total Sleep Time
							Stage 1					Stage 2					Stage 1 + 2
Trait	rsmid	Mapped Gene	chr	pos	Allele1	Freq1	Effect	StdErr	IntEffect	IntStdErr	Pjoint	Effect	StdErr	IntEffect	IntStdErr	Pjoint	Effect	StdErr	IntEffect	IntStdErr	Pjoint	total_N	1df interaction P-value	Pjoint in STST analysis
ln(HDL-c)	rs1873027	LRRN1	3	3687691	a	0.6249	0.00439	0.001419	0.01046	0.00304	1.488e-07	0.002698	0.001753	0.006273	0.004206	0.02896	0.003713	0.001103	0.009125	0.002462	8.137e-09	86402	0.000210279	0.1465
ln(HDL-c)	rs1436345	ALCAM	3	104607077	a	0.32	-0.00473	0.001458	-0.01019	0.003313	1.287e-07	2.82e-05	0.00164	-0.0102	0.004097	0.033	-0.00267	0.001089	-0.01068	0.002568	4.087e-08	86402	3.19814e-05	0.1056
ln(HDL-c)	rs7799249	ATP6V0A4	7	138455108	a	0.2908	-0.006552	0.001637	-0.007618	0.003591	1.621e-07	-0.0004456	0.001964	-0.01355	0.00527	0.01634	-0.004049	0.001257	-0.009994	0.002959	3.036e-08	74685	0.0007315	0.06931
ln(HDL-c)	rs3938236	SPRED1	15	38545725	a	0.0983	-0.005164	0.002304	-0.02028	0.005021	3.127e-07	-0.003853	0.001987	-0.009323	0.006561	0.02241	-0.004418	0.001505	-0.01671	0.00395	1.837e-08	85209	2.33297e-05	0.3762
ln(HDL-c)	rs12593988	ARNT2	15	80705827	a	0.1966	0.006049	0.001861	0.01113	0.003855	1.736e-07	0.004319	0.001787	0.009125	0.004947	0.001625	0.005173	0.001288	0.01074	0.003009	3.739e-10	87632	0.000357947	0.1184
ln(HDL-c)	rs75543966	DHX8	17	41571268	c	0.0146	-0.0401	0.009744	-0.04619	0.02257	1.38e-08	-0.05652	0.01085	0.01546	0.02361	9.677e-07	-0.04906	0.007175	-0.0159	0.0162	1.051e-13	47848	0.326355	1.669e-05
ln(HDL-c)	rs8065231	KIAA0195	17	73439890	t	0.2182	-0.003695	0.001851	-0.01589	0.00406	4.781e-07	-0.002574	0.001842	-0.01533	0.005195	0.0009135	-0.003143	0.001305	-0.01588	0.003172	4.878e-10	84732	5.54848e-07	0.08698
LDL-c	rs181559417	DAPL1	2	159695077	t	0.015	0.2323	2.169	-17.04	3.398	2.575e-08	-3.119	1.776	-5.995	3.908	0.04254	-2.247	1.349	-11.94	2.423	5.901e-09	32418	8.31711e-07	0.05022
LDL-c	rs6461337	SNX13	7	17734912	t	0.3973	0.8831	0.2886	2.199	0.654	1.815e-07	0.2859	0.2813	2.055	0.7208	0.004478	0.5881	0.2006	2.234	0.4803	2.204e-09	70958	3.29914e-06	0.2507
ln(TG)	rs970223	AKR1C7P	2	140510235	a	0.8959	-0.01553	0.004569	-0.04075	0.009519	1.722e-11	-0.005535	0.004237	-0.05085	0.01942	0.008775	-0.01013	0.0031	-0.04636	0.008211	2.775e-13	62085	1.64143e-08	0.1249
