# Supplementary material for: Multi-ancestry sleep-by-SNP interaction analysis in 126,926 individuals reveals lipid loci stratified by sleep duration
Source: Nat Commun. 2019 Nov 12;10:5121. doi: 10.1038/s41467-019-12958-0 (PMC6851116; doi:10.1038/s41467-019-12958-0)
Supplement: Supplementary file 11 — Supplementary Dataset 9 [file 41467_2019_12958_MOESM11_ESM.xlsx]

## Sheet: Supplementary Data 9
Supplementary Data 9: Replicated novellead SNPs for blood lipid levels in European ancestry cohorts -Short Total Sleep Time
							Stage 1					Stage 2					Stage 1 + 2
Trait	rsmid	Mapped Gene	chr	pos	Allele1	Freq1	Effect	StdErr	IntEffect	IntStdErr	Pjoint	Effect	StdErr	IntEffect	IntStdErr	Pjoint	Effect	StdErr	IntEffect	IntStdErr	Pjoint	total_N	1df interaction P-value	Pjoint in LTST analysis
ln(HDL-c)	rs1839069	FHIT	3	60809240	a	0.2111	-0.006135	0.001776	-0.01099	0.003762	8.051e-09	-0.002407	0.001984	-0.01569	0.005652	0.001465	-0.004473	0.001323	-0.01301	0.003096	2.503e-11	73281	2.64338e-05	0.02414
ln(HDL-c)	rs7689238	AFAP1	4	7936605	t	0.5401	0.005486	0.001382	0.007214	0.002897	3.256e-08	0.001743	0.001657	0.009214	0.003977	0.0111	0.00396	0.001061	0.008261	0.002332	1.152e-09	87632	0.000396424	0.006673
LDL-c	rs6466171	MAGI2	7	77994294	c	0.7944	1.197	0.3526	2.745	0.7744	7.277e-09	0.5593	0.2818	2.219	0.8338	0.001292	0.8267	0.2192	2.674	0.5576	2.69e-11	70958	1.62e-06	0.09299
LDL-c	rs412464	VAT1L	16	78017436	t	0.4275	-0.9218	0.3047	-1.947	0.6562	4.686e-07	-0.5733	0.2831	-2.199	0.7236	0.0002489	-0.7352	0.2063	-2.124	0.4795	1.8e-10	64856	9.44e-06	0.3802
ln(TG)	rs1830079	ZNF273	7	64358161	t	0.0562	0.02197	0.007489	0.08316	0.01612	5.076e-12	0.003918	0.004361	0.09135	0.02968	0.004694	0.008525	0.003764	0.09423	0.01346	9.475e-14	55958	2.54609e-12	0.9221
ln(TG)	rs7903921	GLRX3	10	132141392	a	0.3351	0.007893	0.003054	0.02386	0.006711	4.578e-07	0.004528	0.004185	0.0307	0.01156	0.006919	0.006671	0.002462	0.02599	0.005754	3.459e-09	65144	6.2764e-06	0.6841
ln(TG)	rs4394754	INPP5A	10	134343062	t	0.2574	0.01381	0.003498	0.01934	0.007347	2.055e-08	0.006512	0.004327	0.02746	0.01359	0.01941	0.0109	0.002716	0.0226	0.006356	6.001e-10	58663	0.000376981	0.0001058
