# Supplementary material for: Multi-ancestry sleep-by-SNP interaction analysis in 126,926 individuals reveals lipid loci stratified by sleep duration
Source: Nat Commun. 2019 Nov 12;10:5121. doi: 10.1038/s41467-019-12958-0 (PMC6851116; doi:10.1038/s41467-019-12958-0)
Supplement: Supplementary file 12 — Supplementary Dataset 10 [file 41467_2019_12958_MOESM12_ESM.xlsx]

## Sheet: Supplementary Data 10
Supplementary Data 10: SNP main effects stratified by exposure to LTST in the multi-ancestry meta-analyses based on the discovery cohorts
								Total stage 1 population			E1 stage 1 population (LTST)			E0 stage 1 population LTST)
Trait	rsmid	Mapped Gene	chr	pos	Allele1	Freq1	total_N	beta	se	p-value	beta	se	p-value	beta	se	p-value	Z score for difference
ln(HDL-c)	rs1348206	FAM47E	4	77167242	a	0.1569	64049	-0.0049	0.0015	0.001419	0.0059	0.0035	0.08901	-0.0065	0.0017	0.000113	2.83622
ln(HDL-c)	rs2544681	MIR4280	5	86391049	a	0.8614	61670	-0.0016	0.0016	0.3327	0.0081	0.004	0.04199	-0.0046	0.0017	0.009128	2.25156
ln(HDL-c)	rs7799249	ATP6V0A4	7	138455108	a	0.3318	61567	-0.0032	0.0014	0.02622	0.0071	0.0033	0.03063	-0.0061	0.0015	6.346e-05	2.87333
ln(HDL-c)	rs7462612	ATP6V1H	8	54543288	a	0.2255	64049	0.0038	0.0013	0.004249	-0.0033	0.0031	0.2955	0.0053	0.0015	0.0004729	2.11212
ln(HDL-c)	rs4296102	MIR331	12	95750726	t	0.7468	62236	-0.0024	0.0014	0.09757	0.0084	0.0034	0.01248	-0.005	0.0016	0.002055	2.93721
ln(HDL-c)	rs12593988	ARNT2	15	80705827	a	0.1967	63483	0.006	0.0016	0.0001358	0	0.0034	0.9999	0.0066	0.0017	9.083e-05	1.59674
ln(HDL-c)	rs6501801	KIAA0195	17	73447030	t	0.6669	64049	0.0023	0.0013	0.0951	-0.0061	0.0031	0.04789	0.0038	0.0014	0.009332	2.49885
LDL-c	rs4926854	FOXD2	1	47870661	t	0.5886	62509	0.695	0.1963	0.0006064	-0.3519	0.4213	0.4068	0.9334	0.2149	2.591e-05	2.25243
LDL-c	rs2821357	NR5A2	1	199977724	t	0.8139	61955	0.6249	0.2822	0.03195	-0.0786	0.6208	0.9	0.7758	0.3111	0.01574	1.03163
LDL-c	rs1466848	BOC	3	112936246	t	0.862	58997	-1.2034	0.3577	0.001121	0.6179	0.7912	0.4379	-1.569	0.3914	0.0001038	2.09754
LDL-c	rs4075349	IGFBP7-AS1	4	57976957	t	0.4983	62509	0.5108	0.1989	0.01286	-0.596	0.4245	0.1631	0.8003	0.2189	0.0004004	2.36099
ln(TG)	rs1857237	RNU5F-1	1	219969405	t	0.1359	62851	-0.0004	0.0033	0.9192	-0.0254	0.0072	0.0004076	0.0074	0.0036	0.04452	3.15648
ln(TG)	rs2801439	SLC35F3	1	234008743	t	0.6231	57898	-0.0026	0.0023	0.2866	0.0089	0.0047	0.05592	-0.0068	0.0025	0.007013	2.19776
ln(TG)	rs6800190	MIR4790	3	5540618	c	0.4302	62851	-0.0068	0.0026	0.01525	0.0111	0.0055	0.0438	-0.0096	0.0028	0.0006715	2.94234
ln(TG)	rs6550067	OSBPL10	3	31797201	t	0.6895	62851	-0.0015	0.0024	0.5666	0.0103	0.005	0.03804	-0.005	0.0026	0.05433	2.12759
ln(TG)	rs7965852	PDE3A	12	20511682	a	0.4951	62851	-0.0046	0.0022	0.05465	0.0066	0.0047	0.165	-0.008	0.0025	0.001337	2.15824
ln(TG)	rs8041815	ADAMTS17	15	100646979	a	0.6162	57898	0.0008	0.0023	0.7508	-0.0083	0.0051	0.1004	0.0054	0.0025	0.03214	1.62656
ln(TG)	rs296363	SULT2A1	19	48376941	c	0.2492	62851	-0.0049	0.0028	0.1037	0.0132	0.0058	0.02278	-0.0082	0.0029	0.005223	2.81034
