# Supplementary material for: Multi-ancestry sleep-by-SNP interaction analysis in 126,926 individuals reveals lipid loci stratified by sleep duration
Source: Nat Commun. 2019 Nov 12;10:5121. doi: 10.1038/s41467-019-12958-0 (PMC6851116; doi:10.1038/s41467-019-12958-0)
Supplement: Supplementary file 13 — Supplementary Dataset 11 [file 41467_2019_12958_MOESM13_ESM.xlsx]

## Sheet: Supplementary Data 11
Supplementary Data 11: SNP main effects stratified by exposure to STST in the multi-ancestry meta-analyses based on the discovery cohorts
								Total stage 1 population			E1 stage 1 population (STST)			E0 stage 1 population STST)
Trait	rsmid	Mapped Gene	chr	pos	Allele1	Freq1	total_N	beta	se	p-value	beta	se	p-value	beta	se	p-value	Z score for difference
ln(HDL-c)	rs6672390	S100A6	1	153466704	t	0.1677	63157	0.0056	0.0016	0.0004616	0.0021	0.0035	0.5593	0.006	0.0018	0.0008105	0.990921
ln(HDL-c)	rs1111341	SMARCAL1	2	217252413	t	0.4554	64049	0.0029	0.0011	0.008173	-0.0003	0.0024	0.8854	0.0038	0.0013	0.00284	1.50212
ln(HDL-c)	rs2594136	FHIT	3	60812147	a	0.7981	60778	0.003	0.0015	0.04501	-0.0048	0.0032	0.1292	0.0048	0.0017	0.0047	2.64935
ln(HDL-c)	rs12695617	EPHB1	3	134427745	a	0.582	64049	-0.0013	0.0012	0.2603	0.0054	0.0024	0.02453	-0.0031	0.0013	0.01684	3.11416
ln(HDL-c)	rs903269	SVILP1	10	31040517	t	0.3969	64049	-0.0035	0.0011	0.002567	0.0015	0.0023	0.5187	-0.0044	0.0012	0.0003858	2.27428
ln(HDL-c)	rs2080208	CLEC2D	12	9862970	a	0.8951	61344	0.0047	0.0022	0.03479	did not pass quality control			0.0071	0.0024	0.003344	NA
ln(HDL-c)	rs4778087	RGMA	15	93604505	a	0.5225	59096	-0.002	0.0012	0.0947	0.004	0.0025	0.1042	-0.0033	0.0013	0.0109	2.59067
LDL-c	rs7679068	ZNF827	4	146808682	t	0.5814	62509	0.2216	0.1994	0.2819	-0.9306	0.4122	0.02666	0.3471	0.2232	0.1316	2.72576
LDL-c	rs681554	KLHL31	6	53471241	t	0.8511	62509	0.873	0.2672	0.001556	-0.7575	0.5637	0.187	1.2941	0.2966	2.325e-05	3.22088
LDL-c	rs10244093	MAGI2	7	78001018	t	0.1964	62509	-0.8001	0.2383	0.001145	0.5661	0.4973	0.2637	-1.0213	0.2635	0.0001709	2.82056
LDL-c	rs4733156	FUT10	8	33176009	a	0.4534	62509	-0.3708	0.2095	0.08647	1.1292	0.4334	0.01051	-0.7558	0.2321	0.001592	3.83414
LDL-c	rs12598569	SNX29	16	12222297	t	0.5444	62509	-0.1832	0.2044	0.3853	0.9114	0.4316	0.03813	-0.3834	0.2263	0.1004	2.65693
LDL-c	rs429921	VAT1L	16	78007470	a	0.3654	57625	-0.7702	0.2054	0.0002802	0.226	0.4317	0.6073	-1.0167	0.2289	1.655e-05	2.54323
LDL-c	rs9906564	GPRC5C	17	72415814	t	0.6874	61002	-0.4519	0.2344	0.06182	1.0381	0.4942	0.03916	-0.756	0.2617	0.00509	3.20825
ln(TG)	rs10789347	RP4-660H19.1	1	73366412	t	0.7972	47378	0.0104	0.0046	0.03517	-0.005	0.0091	0.5856	0.0162	0.0046	0.0005774	2.07913
ln(TG)	rs1606045	AC092635.1	2	13788408	t	0.1823	62851	0.0038	0.0035	0.3026	-0.0189	0.0069	0.006322	0.0072	0.0036	0.04866	3.3536
ln(TG)	rs1447523	YPEL5	2	30291456	a	0.4812	62851	-0.0063	0.0023	0.009039	0.0037	0.0048	0.4362	-0.0085	0.0024	0.0005342	2.27334
ln(TG)	rs4849021	AC097499.1	2	126337053	a	0.8076	62851	-0.005	0.0028	0.0982	0.0152	0.0058	0.009435	-0.0102	0.003	0.0008577	3.88978
ln(TG)	rs10019234	PCDH18	4	138527908	a	0.1861	62851	0.0095	0.0029	0.002425	-0.0039	0.0062	0.5254	0.0137	0.0032	2.284e-05	2.52254
ln(TG)	rs291821	LINC01340	5	96752205	t	0.1119	62851	-0.0102	0.004	0.01614	0.0085	0.0082	0.2992	-0.0143	0.0043	0.0008582	2.46246
ln(TG)	rs2714658	MIR548M	7	79442846	c	0.3283	62851	-0.0077	0.0024	0.002302	0.0008	0.0049	0.8643	-0.0096	0.0025	0.0001341	1.8906
ln(TG)	rs11774568	DEFB136	8	11836318	a	0.2851	62851	-0.0138	0.0026	8.464e-07	-0.017	0.0055	0.001988	-0.0124	0.0027	7.128e-06	0.750777
ln(TG)	rs970908	LINC01289	8	64849450	a	0.5074	62851	-0.0025	0.0023	0.3015	0.0115	0.0047	0.01518	-0.0059	0.0025	0.01995	3.26851
ln(TG)	rs7924896	METTL15	11	28279095	a	0.5221	62851	0.0079	0.0022	0.0009662	-0.0013	0.0047	0.7832	0.0103	0.0025	3.603e-05	2.179
ln(TG)	rs10744213	TMEM132B	12	126018205	a	0.5726	62851	0.005	0.0026	0.06573	-0.0052	0.0055	0.3489	0.0086	0.0027	0.002099	2.25233
ln(TG)	rs11648341	ACSM2B	16	20549777	a	0.7729	62851	-0.0016	0.0029	0.6192	0.0146	0.0061	0.01612	-0.0082	0.0031	0.009745	3.33211
ln(TG)	rs3826692	MYO9B	19	17299146	a	0.399	62851	-0.0064	0.0024	0.01298	0.0059	0.0049	0.2288	-0.0083	0.0026	0.001489	2.55991
ln(TG)	rs1058029	TMX4	20	7961715	a	0.4539	62851	-0.0083	0.0025	0.002035	0.0034	0.0053	0.522	-0.0108	0.0028	0.0001116	2.36897
ln(TG)	rs5746495	MICAL3	22	18400366	t	0.2926	62851	0.006	0.0025	0.02482	-0.01	0.0055	0.06769	0.0086	0.0027	0.001485	3.03575
