# Supplementary material for: Multi-ancestry sleep-by-SNP interaction analysis in 126,926 individuals reveals lipid loci stratified by sleep duration
Source: Nat Commun. 2019 Nov 12;10:5121. doi: 10.1038/s41467-019-12958-0 (PMC6851116; doi:10.1038/s41467-019-12958-0)
Supplement: Supplementary file 14 — Supplementary Dataset 12 [file 41467_2019_12958_MOESM14_ESM.xlsx]

## Sheet: Supplementary Data 12
Supplementary Data 12: Look-up of newly identified loci on different questionnaire-based sleep phenotypes in the UK Biobank
SNP	Trait	Exposure	Mapped Gene	Trait	Sample Size	Beta	SE	Pval
rs10019234	ln(TG)	STST	PCDH18	Daytime dozing / sleeping (narcolepsy)	336082	-0.000391202	0.00155596	0.801488
				Getting up in morning	336501	-0.00050507	0.00241634	0.834431
				Morning/evening person (chronotype)	301143	0.00218327	0.00309705	0.480841
				Nap during day	337074	-0.00183512	0.00186489	0.325097
				Sleep duration	335410	-0.00567573	0.0024297	0.019493
				Sleeplessness / insomnia	336965	-0.00144789	0.00225489	0.520801
				Snoring	314449	0.00295661	0.00154965	0.0564035
rs10244093	LDL-c	STST	MAGI2	Daytime dozing / sleeping (narcolepsy)	336082	0.0014853	0.00149119	0.319227
				Getting up in morning	336501	-0.000720559	0.00231569	0.755676
				Morning/evening person (chronotype)	301143	0.00365832	0.00296527	0.217308
				Nap during day	337074	0.00591702	0.00178723	0.000930675
				Sleep duration	335410	0.00276492	0.00232914	0.235191
				Sleeplessness / insomnia	336965	0.00123522	0.0021614	0.567667
				Snoring	314449	0.000109761	0.0014843	0.941052
rs1058029	ln(TG)	STST	TMX4	Daytime dozing / sleeping (narcolepsy)	336082	-0.000613166	0.00122796	0.617541
				Getting up in morning	336501	-0.00119854	0.00190701	0.529681
				Morning/evening person (chronotype)	301143	-0.00160479	0.0024432	0.511285
				Nap during day	337074	-0.00110548	0.00147183	0.452596
				Sleep duration	335410	0.000184153	0.00191788	0.923505
				Sleeplessness / insomnia	336965	-0.000149351	0.00177988	0.933128
				Snoring	314449	-0.00076646	0.00122361	0.531058
rs1111341	ln(HDL-c)	STST	SMARCAL1	Daytime dozing / sleeping (narcolepsy)	336082	9.08361e-05	0.00121454	0.940381
				Getting up in morning	336501	-0.00251477	0.00188617	0.182443
				Morning/evening person (chronotype)	301143	-0.00273187	0.00241562	0.25809
				Nap during day	337074	0.00187154	0.00145588	0.198617
				Sleep duration	335410	0.00258421	0.00189701	0.17312
				Sleeplessness / insomnia	336965	0.000524154	0.00176053	0.765913
				Snoring	314449	0.000429931	0.00120951	0.722247
rs11774568	ln(TG)	STST	DEFB136	Daytime dozing / sleeping (narcolepsy)	336082	0.000927187	0.0013329	0.48667
				Getting up in morning	336501	0.00104181	0.00207007	0.614773
				Morning/evening person (chronotype)	301143	-0.00463208	0.0026508	0.080564
				Nap during day	337074	-9.04384e-05	0.00159768	0.954859
				Sleep duration	335410	0.00569758	0.0020821	0.00621076
				Sleeplessness / insomnia	336965	-0.00343016	0.00193215	0.075848
				Snoring	314449	-0.000693528	0.00132805	0.601522
rs12593988	ln(HDL-c)	LTST	ARNT2	Daytime dozing / sleeping (narcolepsy)	336082	-0.00101488	0.00153464	0.508413
				Getting up in morning	336501	-0.00567749	0.00238333	0.0172119
				Morning/evening person (chronotype)	301143	0.00560255	0.00305252	0.0664498
				Nap during day	337074	-0.00112593	0.00183951	0.540483
				Sleep duration	335410	0.00168481	0.00239667	0.482068
				Sleeplessness / insomnia	336965	-0.000161572	0.00222436	0.942095
				Snoring	314449	0.00286921	0.00152815	0.0604417
rs12695617	ln(HDL-c)	STST	EPHB1	Daytime dozing / sleeping (narcolepsy)	336082	-0.000208226	0.00124394	0.867061
				Getting up in morning	336501	-0.00534003	0.00193156	0.00569925
				Mother's age at death	199690	0.00174282	0.00326485	0.59347
				Nap during day	337074	-0.0004292	0.001491	0.773454
				Sleep duration	335410	0.00155506	0.00194286	0.423479
				Sleeplessness / insomnia	336965	-0.000883494	0.00180297	0.624119
				Snoring	314449	0.000587684	0.00123942	0.635385
rs1348206	ln(HDL-c)	LTST	FAM47E	Daytime dozing / sleeping (narcolepsy)	336082	0.000343532	0.00181111	0.849559
				Getting up in morning	336501	-0.00203839	0.00281222	0.468554
				Morning/evening person (chronotype)	301143	-0.000625202	0.00360016	0.862133
				Nap during day	337074	-0.000151151	0.00217068	0.944486
				Sleep duration	335410	0.00258242	0.00282818	0.36119
				Sleeplessness / insomnia	336965	0.000401367	0.00262484	0.878469
				Snoring	314449	0.000251717	0.00180495	0.889087
rs1447523	ln(TG)	STST	YPEL5	Daytime dozing / sleeping (narcolepsy)	336082	-0.00127255	0.00121015	0.293001
				Getting up in morning	336501	-0.00308659	0.00187926	0.100498
				Morning/evening person (chronotype)	301143	0.00280697	0.00240611	0.243372
				Nap during day	337074	-0.0017874	0.00145043	0.217829
				Sleep duration	335410	-0.00180372	0.00189009	0.339933
				Sleeplessness / insomnia	336965	0.00165815	0.00175387	0.344442
				Snoring	314449	-0.000155807	0.00120484	0.897107
rs1466848	LDL-c	LTST	BOC	Daytime dozing / sleeping (narcolepsy)	336082	0.001465	0.00275621	0.595054
				Getting up in morning	336501	0.00227778	0.00428045	0.594633
				Morning/evening person (chronotype)	301143	0.000525654	0.00547872	0.923565
				Nap during day	337074	-0.00148949	0.00330437	0.652161
				Sleep duration	335410	-0.000907609	0.00430574	0.833051
				Sleeplessness / insomnia	336965	0.00252657	0.00399543	0.527148
				Snoring	314449	0.000714265	0.00274697	0.794849
rs1606045	ln(TG)	STST	AC092635.1	Daytime dozing / sleeping (narcolepsy)	336082	0.00059446	0.0021604	0.783192
				Getting up in morning	336501	0.00663722	0.00335558	0.0479337
				Morning/evening person (chronotype)	301143	-0.005569	0.00429656	0.194923
				Nap during day	337074	0.000422131	0.00258991	0.870526
				Sleep duration	335410	0.00110953	0.003375	0.742345
				Sleeplessness / insomnia	336965	0.00261066	0.00313184	0.404514
				Snoring	314449	-0.00441492	0.00215203	0.0402173
rs1857237	ln(TG)	LTST	RNU5F-1	Daytime dozing / sleeping (narcolepsy)	336082	9.02199e-05	0.00191918	0.962506
				Getting up in morning	336501	-0.00168513	0.00298075	0.571844
				Morning/evening person (chronotype)	301143	0.00142302	0.00381421	0.709087
				Nap during day	337074	0.00357856	0.00230073	0.119851
				Sleep duration	335410	-0.00151484	0.00299795	0.613354
				Sleeplessness / insomnia	336965	0.00350236	0.00278227	0.208099
				Snoring	314449	0.00175972	0.00191273	0.357569
rs2080208	ln(HDL-c)	STST	CLEC2D	Daytime dozing / sleeping (narcolepsy)	336082	0.000390591	0.00223413	0.861214
				Getting up in morning	336501	-0.00167498	0.00347048	0.629353
				Morning/evening person (chronotype)	301143	0.00914396	0.00444388	0.0396242
				Nap during day	337074	0.00224658	0.00267829	0.401577
				Sleep duration	335410	0.00179341	0.00348998	0.60734
				Sleeplessness / insomnia	336965	-0.00169038	0.00323886	0.601736
				Snoring	314449	0.000359472	0.0022255	0.87168
rs2544681	ln(HDL-c)	LTST	MIR4280	Daytime dozing / sleeping (narcolepsy)	336082	0.000837636	0.00172648	0.627556
				Getting up in morning	336501	-0.000863938	0.002681	0.747267
				Morning/evening person (chronotype)	301143	-0.00720146	0.0034339	0.0359795
				Nap during day	337074	-0.0022366	0.00206937	0.279781
				Sleep duration	335410	-0.00516411	0.00269578	0.0554139
				Sleeplessness / insomnia	336965	0.000619235	0.00250239	0.804555
				Snoring	314449	-0.00096296	0.00171948	0.575459
rs2594136	ln(HDL-c)	STST	FHIT	Daytime dozing / sleeping (narcolepsy)	336082	-0.000739707	0.00148345	0.618033
				Getting up in morning	336501	0.000976719	0.00230375	0.671589
				Morning/evening person (chronotype)	301143	-0.00208797	0.00294886	0.47891
				Nap during day	337074	0.00110886	0.0017781	0.532879
				Sleep duration	335410	-0.00162898	0.00231683	0.48199
				Sleeplessness / insomnia	336965	0.0013861	0.0021501	0.519144
				Snoring	314449	0.00181648	0.00147729	0.218848
rs2714658	ln(TG)	STST	MIR548M	Daytime dozing / sleeping (narcolepsy)	336082	-0.00079848	0.00127213	0.530219
				Getting up in morning	336501	0.000619532	0.00197553	0.753822
				Morning/evening person (chronotype)	301143	0.00137364	0.00252973	0.587131
				Nap during day	337074	-0.0017338	0.00152481	0.255513
				Sleep duration	335410	-0.00378113	0.00198686	0.0570323
				Sleeplessness / insomnia	336965	0.00107466	0.00184384	0.560003
				Snoring	314449	-3.0142e-05	0.00126667	0.981015
rs2801439	ln(TG)	LTST	SLC35F3	Daytime dozing / sleeping (narcolepsy)	336082	0.00221292	0.00124981	0.0766279
				Getting up in morning	336501	0.000922441	0.00194096	0.63461
				Morning/evening person (chronotype)	301143	-0.00108655	0.00248658	0.662138
				Nap during day	337074	0.00131974	0.00149813	0.378359
				Sleep duration	335410	0.00207036	0.00195191	0.288835
				Sleeplessness / insomnia	336965	0.00294191	0.00181157	0.104387
				Snoring	314449	-0.00115291	0.00124475	0.354337
rs2821357	ln(LDL-c)	LTST	NR5A2	Daytime dozing / sleeping (narcolepsy)	336082	-0.0026299	0.00171569	0.125314
				Getting up in morning	336501	-2.79009e-05	0.00266399	0.991644
				Morning/evening person (chronotype)	301143	0.00677374	0.00341082	0.0470389
				Nap during day	337074	-0.00253205	0.00205631	0.21819
				Sleep duration	335410	0.00119197	0.00267966	0.656449
				Sleeplessness / insomnia	336965	0.00181099	0.0024866	0.466429
				Snoring	314449	-0.00139033	0.00171013	0.416221
rs3826692	ln(TG)	STST	MYO9B	Daytime dozing / sleeping (narcolepsy)	336082	0.000461327	0.0012495	0.711971
				Getting up in morning	336501	0.00194172	0.00194033	0.316965
				Morning/evening person (chronotype)	301143	0.0042115	0.00248561	0.0901993
				Nap during day	337074	-0.00197571	0.00149756	0.187074
				Sleep duration	335410	-0.00259252	0.00195147	0.184017
				Sleeplessness / insomnia	336965	-0.00106964	0.00181088	0.554738
				Snoring	314449	0.000485109	0.00124414	0.696599
rs4075349	LDL-c	LTST	IGFBP7-AS1	Daytime dozing / sleeping (narcolepsy)	336082	0.0023756	0.0012191	0.0513387
				Getting up in morning	336501	0.000414911	0.00189315	0.826523
				Morning/evening person (chronotype)	301143	0.0042922	0.0024239	0.0765976
				Nap during day	337074	0.00317204	0.00146125	0.0299492
				Sleep duration	335410	0.00359285	0.00190407	0.0591708
				Sleeplessness / insomnia	336965	-0.000584892	0.00176704	0.740644
				Snoring	314449	-0.000781344	0.00121459	0.520031
rs4296102	ln(HDL-c)	LTST	MIR331	Daytime dozing / sleeping (narcolepsy)	336082	0.00207372	0.00146684	0.157442
				Getting up in morning	336501	-0.00491335	0.00227793	0.0310115
				Morning/evening person (chronotype)	301143	0.00137099	0.0029178	0.638449
				Nap during day	337074	0.00266095	0.00175829	0.130186
				Sleep duration	335410	0.00198992	0.0022913	0.385139
				Sleeplessness / insomnia	336965	-0.000294028	0.00212614	0.89001
				Snoring	314449	-0.00205463	0.00146124	0.159698
rs429921	LDL-c	STST	VAT1L	Daytime dozing / sleeping (narcolepsy)	336082	0.000442558	0.00121849	0.716453
				Getting up in morning	336501	-0.000237136	0.00189206	0.900261
				Morning/evening person (chronotype)	301143	-0.00405135	0.00242297	0.0945138
				Nap during day	337074	-0.000664263	0.00146041	0.649219
				Sleep duration	335410	0.00240978	0.00190311	0.205431
				Sleeplessness / insomnia	336965	0.00188193	0.00176602	0.286592
				Snoring	314449	-0.00057753	0.00121329	0.634073
rs4778087	ln(HDL-c)	STST	RGMA	Daytime dozing / sleeping (narcolepsy)	336082	0.000691341	0.00121275	0.568636
				Getting up in morning	336501	0.00213119	0.00188351	0.257847
				Morning/evening person (chronotype)	301143	0.000785875	0.00241224	0.744586
				Nap during day	337074	0.00146529	0.00145359	0.313434
				Sleep duration	335410	-3.09861e-05	0.00189419	0.986948
				Sleeplessness / insomnia	336965	0.00335715	0.00175781	0.0561528
				Snoring	314449	-0.00209161	0.00120787	0.0833353
rs4926854	LDL-c	LTST	FOXD2	Daytime dozing / sleeping (narcolepsy)	336082	-0.00175031	0.00122663	0.153601
				Getting up in morning	336501	-0.000641062	0.00190497	0.736479
				Morning/evening person (chronotype)	301143	-0.00190733	0.00243975	0.434348
				Nap during day	337074	0.00112286	0.00147035	0.445067
				Sleep duration	335410	0.000511632	0.00191575	0.789418
				Sleeplessness / insomnia	336965	-0.00115925	0.00177801	0.514407
				Snoring	314449	-0.00227648	0.00122178	0.0624295
rs5746495	ln(TG)	STST	MICAL3	Daytime dozing / sleeping (narcolepsy)	336082	0.000506876	0.00135934	0.709236
				Getting up in morning	336501	-0.000683228	0.00211097	0.746198
				Morning/evening person (chronotype)	301143	-0.00149047	0.00270416	0.581513
				Nap during day	337074	0.00406726	0.00162909	0.0125381
				Sleep duration	335410	0.00144491	0.0021231	0.496145
				Sleeplessness / insomnia	336965	0.00247844	0.00197007	0.208375
				Snoring	314449	-0.00165649	0.00135394	0.221158
rs6501801	ln(HDL-c)	LTST	KIAA0195	Daytime dozing / sleeping (narcolepsy)	336082	-0.00157184	0.00153287	0.305165
				Getting up in morning	336501	0.00405591	0.00238024	0.0883833
				Morning/evening person (chronotype)	301143	-0.00849251	0.00304855	0.00534066
				Nap during day	337074	-0.00148446	0.00183727	0.419108
				Sleep duration	335410	0.00244153	0.00239445	0.30789
				Sleeplessness / insomnia	336965	-0.00660996	0.00222183	0.00293002
				Snoring	314449	0.00204747	0.00152756	0.180132
rs6550067	ln(TG)	LTST	OSBPL10	Daytime dozing / sleeping (narcolepsy)	336082	-0.00337784	0.00130834	0.00982945
				Getting up in morning	336501	0.000471988	0.00203179	0.816304
				Morning/evening person (chronotype)	301143	0.00341661	0.00260223	0.189199
				Nap during day	337074	-0.000353236	0.00156816	0.821781
				Sleep duration	335410	-0.00501669	0.00204323	0.0140783
				Sleeplessness / insomnia	336965	0.00127103	0.00189626	0.502677
				Snoring	314449	0.000174295	0.00130324	0.893608
rs6672390	ln(HDL-c)	STST	S100A6	Daytime dozing / sleeping (narcolepsy)	336082	0.00129975	0.00185622	0.483794
				Getting up in morning	336501	0.00162025	0.0028828	0.57409
				Morning/evening person (chronotype)	301143	0.00212563	0.00369196	0.564787
				Nap during day	337074	0.00433002	0.00222523	0.0516707
				Sleep duration	335410	-0.00113621	0.00289963	0.695173
				Sleeplessness / insomnia	336965	0.00151559	0.0026908	0.573265
				Snoring	314449	-0.000663373	0.00184802	0.719622
rs6800190	ln(TG)	LTST	MIR4790	Daytime dozing / sleeping (narcolepsy)	336082	0.000457363	0.00123908	0.712041
				Getting up in morning	336501	-0.000966856	0.00192433	0.615359
				Morning/evening person (chronotype)	301143	0.000645323	0.00246431	0.793423
				Nap during day	337074	-0.0012834	0.00148517	0.387513
				Sleep duration	335410	-0.00215977	0.00193538	0.264448
				Sleeplessness / insomnia	336965	0.000929872	0.00179592	0.604621
				Snoring	314449	-0.00102961	0.00123401	0.40408
rs681554	LDL-c	STST	KLHL31	Daytime dozing / sleeping (narcolepsy)	336082	0.00334515	0.00172082	0.0519049
				Getting up in morning	336501	0.000361247	0.00267206	0.892458
				Morning/evening person (chronotype)	301143	-0.000503639	0.00342536	0.883106
				Nap during day	337074	0.00213051	0.0020625	0.301618
				Sleep duration	335410	3.28768e-05	0.00268755	0.99024
				Sleeplessness / insomnia	336965	0.00149342	0.00249396	0.549297
				Snoring	314449	-0.000154957	0.00171488	0.928001
rs7462612	ln(HDL-c)	LTST	ATP6V1H	Daytime dozing / sleeping (narcolepsy)	336082	-0.00150529	0.00138028	0.275463
				Getting up in morning	336501	0.000120314	0.00214341	0.955237
				Morning/evening person (chronotype)	301143	0.00334836	0.00274682	0.222848
				Nap during day	337074	-0.0020519	0.0016543	0.21485
				Sleep duration	335410	-0.00086799	0.00215569	0.687206
				Sleeplessness / insomnia	336965	-0.00241266	0.00200047	0.2278
				Snoring	314449	-0.00146609	0.00137481	0.286247
rs7679068	LDL-c	STST	ZNF827	Daytime dozing / sleeping (narcolepsy)	336082	-0.000627171	0.00120083	0.601476
				Getting up in morning	336501	6.09265e-05	0.00186481	0.973936
				Morning/evening person (chronotype)	301143	0.00511757	0.00238726	0.0320576
				Nap during day	337074	-0.00196416	0.00143931	0.172365
				Sleep duration	335410	0.00216634	0.00187551	0.248065
				Sleeplessness / insomnia	336965	0.00183295	0.00174047	0.29228
				Snoring	314449	-0.00247004	0.00119576	0.0388617
rs7799249	ln(HDL-c)	LTST	ATP6V0A4	Daytime dozing / sleeping (narcolepsy)	336082	0.00174699	0.00133808	0.191692
				Getting up in morning	336501	-0.000951504	0.00207811	0.647046
				Morning/evening person (chronotype)	301143	-0.000771428	0.00266109	0.7719
				Nap during day	337074	-0.000574185	0.00160389	0.720347
				Sleep duration	335410	0.000685086	0.00209012	0.743083
				Sleeplessness / insomnia	336965	-0.000815286	0.0019395	0.674224
				Snoring	314449	-0.00165171	0.00133258	0.215169
rs7924896	ln(TG)	STST	METTL15	Daytime dozing / sleeping (narcolepsy)	336082	-0.00160128	0.0012056	0.184112
				Getting up in morning	336501	-0.00536202	0.00187235	0.00418623
				Morning/evening person (chronotype)	301143	0.00520417	0.00239846	0.0300233
				Nap during day	337074	-0.00392176	0.00144506	0.00664975
				Sleep duration	335410	0.000718292	0.0018829	0.702845
				Sleeplessness / insomnia	336965	-0.00169189	0.00174738	0.332923
				Snoring	314449	-0.00530541	0.00120076	9.94798e-06
rs7965852	ln(TG)	LTST	PDE3A	Daytime dozing / sleeping (narcolepsy)	336082	0.000643805	0.00120445	0.592981
				Getting up in morning	336501	0.00342538	0.00187043	0.0670526
				Morning/evening person (chronotype)	301143	-0.00618804	0.0023962	0.00981088
				Nap during day	337074	0.00184051	0.00144372	0.202368
				Sleep duration	335410	0.00175234	0.00188109	0.351567
				Sleeplessness / insomnia	336965	0.000341541	0.00174578	0.844893
				Snoring	314449	0.00194497	0.00120003	0.105066
rs8041815	ln(TG)	LTST	ADAMTS17	Daytime dozing / sleeping (narcolepsy)	336082	-0.00116386	0.00122713	0.342905
				Getting up in morning	336501	-0.000688433	0.00190577	0.717923
				Morning/evening person (chronotype)	301143	0.00318811	0.00244079	0.191493
				Nap during day	337074	-0.000611723	0.00147097	0.677509
				Sleep duration	335410	0.000578072	0.00191686	0.762978
				Sleeplessness / insomnia	336965	-9.83718e-05	0.00177872	0.955896
				Snoring	314449	0.000947527	0.0012217	0.437998
rs903269	ln(HDL-c)	STST	SVILP1	Daytime dozing / sleeping (narcolepsy)	336082	0.000343283	0.00124745	0.783172
				Getting up in morning	336501	0.000461917	0.00193703	0.811519
				Morning/evening person (chronotype)	301143	-0.00285812	0.0024797	0.249073
				Nap during day	337074	-0.000455667	0.00149515	0.760546
				Sleep duration	335410	0.00285546	0.00194816	0.142724
				Sleeplessness / insomnia	336965	-0.0035773	0.00180802	0.047864
				Snoring	314449	-0.00191357	0.00124209	0.123416
rs970908	ln(TG)	STST	LINC01289	Daytime dozing / sleeping (narcolepsy)	336082	-0.00146418	0.00121699	0.228932
				Getting up in morning	336501	-5.57698e-05	0.00188989	0.976458
				Morning/evening person (chronotype)	301143	0.00553582	0.00242052	0.022194
				Nap during day	337074	-0.001327	0.00145871	0.36298
				Sleep duration	335410	0.00134805	0.00190094	0.478233
				Sleeplessness / insomnia	336965	0.00398731	0.00176392	0.0237922
				Snoring	314449	0.00358046	0.00121167	0.00312707
rs9906564	LDL-c	STST	GPRC5C	Daytime dozing / sleeping (narcolepsy)	336082	0.001459	0.00144068	0.311195
				Getting up in morning	336501	-0.000267998	0.00223696	0.904638
				Morning/evening person (chronotype)	301143	0.000787405	0.00286505	0.783446
				Nap during day	337074	0.00260839	0.00172662	0.130868
				Sleep duration	335410	-0.000297507	0.00224976	0.894795
				Sleeplessness / insomnia	336965	0.00161536	0.00208788	0.43912
				Snoring	314449	-1.79759e-05	0.00143517	0.990007
rs1436345	ln(HDL-c)	LTST	ALCAM	Daytime dozing / sleeping (narcolepsy)	336082	-0.00019933	0.00128024	0.876272
				Getting up in morning	336501	-0.00221697	0.0019881	0.264799
				Morning/evening person (chronotype)	301143	0.00149708	0.00254643	0.556591
				Nap during day	337074	-0.00160718	0.00153452	0.294938
				Sleep duration	335410	-0.00294616	0.00199935	0.140601
				Sleeplessness / insomnia	336965	0.00156929	0.0018556	0.397719
				Snoring	314449	6.03772e-05	0.00127553	0.962246
rs1873027	ln(HDL-c)	LTST	LRRN1	Daytime dozing / sleeping (narcolepsy)	336082	0.00149871	0.00124139	0.227321
				Getting up in morning	336501	-0.00211459	0.00192775	0.272677
				Morning/evening person (chronotype)	301143	0.00283758	0.00247034	0.250697
				Nap during day	337074	0.00143801	0.00148791	0.333815
				Sleep duration	335410	0.00221728	0.00193855	0.252716
				Sleeplessness / insomnia	336965	0.00107901	0.00179925	0.548705
				Snoring	314449	-0.000186122	0.00123676	0.880377
rs3938236	ln(HDL-c)	LTST	SPRED1	Daytime dozing / sleeping (narcolepsy)	336082	0.00172788	0.00201877	0.392049
				Getting up in morning	336501	-0.00388227	0.00313412	0.215454
				Morning/evening person (chronotype)	301143	0.00370275	0.00400956	0.355757
				Nap during day	337074	-0.00651736	0.00241887	0.00705229
				Sleep duration	335410	-0.000364633	0.00315163	0.907893
				Sleeplessness / insomnia	336965	0.000185607	0.00292508	0.949405
				Snoring	314449	-0.00571202	0.00200984	0.00448301
rs75543966	ln(HDL-c)	LTST	DHX8	Daytime dozing / sleeping (narcolepsy)	336082	0.00481851	0.00517606	0.351894
				Getting up in morning	336501	-0.000671494	0.00803682	0.933413
				Morning/evening person (chronotype)	301143	0.00511327	0.0102821	0.618979
				Nap during day	337074	-0.0019983	0.00620281	0.747331
				Sleep duration	335410	-0.010301	0.00808101	0.20241
				Sleeplessness / insomnia	336965	0.00479129	0.00750143	0.523007
				Snoring	314449	-0.00088888	0.00516186	0.863279
rs7689238	ln(HDL-c)	STST	AFAP1	Daytime dozing / sleeping (narcolepsy)	336082	0.00104165	0.00120461	0.387197
				Getting up in morning	336501	-0.00152984	0.0018707	0.413476
				Morning/evening person (chronotype)	301143	0.00140386	0.00239469	0.557717
				Nap during day	337074	-0.00101689	0.00144387	0.481258
				Sleep duration	335410	0.000282774	0.00188147	0.880533
				Sleeplessness / insomnia	336965	-0.000777692	0.00174593	0.656008
				Snoring	314449	0.00197518	0.00119977	0.099702
rs181559417	LDL-c	LTST	DAPL1	Daytime dozing / sleeping (narcolepsy)	336082	-0.00521673	0.00496668	0.29356
				Getting up in morning	336501	0.00443939	0.00771865	0.565189
				Morning/evening person (chronotype)	301143	0.00356817	0.0098621	0.717497
				Nap during day	337074	0.00137929	0.00595566	0.816854
				Sleep duration	335410	0.0118321	0.00775883	0.127262
				Sleeplessness / insomnia	336965	0.000157221	0.00720206	0.982584
				Snoring	314449	-0.00785921	0.00494744	0.112165
rs1830079	ln(TG)	STST	ZNF273	Daytime dozing / sleeping (narcolepsy)	336082	0.000125442	0.0029756	0.966374
				Getting up in morning	336501	-0.0113547	0.00462058	0.0139944
				Morning/evening person (chronotype)	301143	0.00742672	0.00592154	0.209775
				Nap during day	337074	-0.000680659	0.00356678	0.848657
				Sleep duration	335410	0.00447645	0.00464729	0.335429
				Sleeplessness / insomnia	336965	0.00600295	0.0043131	0.163985
				Snoring	314449	0.00243305	0.00296474	0.411841
rs7903921	ln(TG)	STST	GLRX3	Daytime dozing / sleeping (narcolepsy)	336082	5.61591e-05	0.00127033	0.964738
				Getting up in morning	336501	0.00175778	0.00197283	0.372932
				Morning/evening person (chronotype)	301143	-0.00171761	0.00252667	0.496636
				Nap during day	337074	-0.000607404	0.0015226	0.689948
				Sleep duration	335410	0.00165461	0.0019839	0.404269
				Sleeplessness / insomnia	336965	-0.000243341	0.00184114	0.894851
				Snoring	314449	-0.00178453	0.0012649	0.158301
rs970223	ln(TG)	LTST	AKR1C7P	Daytime dozing / sleeping (narcolepsy)	336082	0.00083634	0.00186718	0.654215
				Getting up in morning	336501	-0.00290643	0.00289955	0.316164
				Morning/evening person (chronotype)	301143	0.00557088	0.00371067	0.133275
				Nap during day	337074	0.00515268	0.00223801	0.0213158
				Sleep duration	335410	0.00633539	0.00291595	0.0298062
				Sleeplessness / insomnia	336965	-0.000373192	0.00270625	0.890319
				Snoring	314449	0.000318175	0.00185844	0.864062
rs6461337	LDL-c)	LTST	SNX13	Daytime dozing / sleeping (narcolepsy)	336082	0.00290777	0.00123008	0.0180853
				Getting up in morning	336501	-0.00177576	0.0019104	0.352618
				Morning/evening person (chronotype)	301143	0.00110505	0.0024458	0.651403
				Nap during day	337074	-8.35536e-05	0.00147441	0.954809
				Sleep duration	335410	0.000792316	0.00192115	0.680034
				Sleeplessness / insomnia	336965	-0.00170273	0.00178297	0.33958
				Snoring	314449	9.503e-06	0.00122531	0.993812
