# Supplementary material for: Multi-ancestry sleep-by-SNP interaction analysis in 126,926 individuals reveals lipid loci stratified by sleep duration
Source: Nat Commun. 2019 Nov 12;10:5121. doi: 10.1038/s41467-019-12958-0 (PMC6851116; doi:10.1038/s41467-019-12958-0)
Supplement: Supplementary file 15 — Supplementary Dataset 13 [file 41467_2019_12958_MOESM15_ESM.xlsx]

## Sheet: Supplementary Data 13
Supplementary Data 13: Look-up of newly identified loci on different accelerometer-based sleep phenotypes in the UK Biobank
				Mean diurnal inactivity duration						Mean L5 time in hours after previous midnight						Mean M10 time in hours after previous midnight						Mean number of sleep episodes within SPT window						Mean duration of sleep within SPT window						SD of sleep duration across SPT windows						mean sleep efficiency						mean time of SPT window midpoint in hours after previous midnight
				untransformed			transformed			untransformed			transformed			untransformed			transformed			untransformed			transformed			untransformed			transformed			untransformed			transformed			untransformed			transformed			untransformed			transformed
SNP	trait	exposure	mapped_gene	Beta	SE	P-value	Beta	SE	P-value	Beta	SE	P-value	Beta	SE	P-value	Beta	SE	P-value	Beta	SE	P-value	Beta	SE	P-value	Beta	SE	P-value	Beta	SE	P-value	Beta	SE	P-value	Beta	SE	P-value	Beta	SE	P-value	Beta	SE	P-value	Beta	SE	P-value	Beta	SE	P-value	Beta
rs10019234	ln(TG)	STST	PCDH18	-0.00153018	0.00415385	0.73	-0.00204889	0.00602982	0.76	-0.00168539	0.00656938	0.82	-0.00251497	0.00618161	0.71	-0.00872076	0.00746389	0.24	-0.00707406	0.00614901	0.24	0.0331707	0.0222396	0.13	0.00905108	0.00601919	0.13	0.00366401	0.00525402	0.5	0.00453786	0.0061002	0.47	-0.0113133	0.0037151	0.0023	-0.0146327	0.00622925	0.019	0.000450285	0.000456831	0.32	0.00516058	0.00605897	0.39	-0.00105624	0.00323089	0.73	-0.0028725
rs10244093	LDL-c	STST	MAGI2	-0.00611553	0.00398821	0.12	-0.00977481	0.00578891	0.092	-0.0187962	0.00630625	0.0029	-0.0175255	0.00593402	0.0032	-0.00533476	0.0071692	0.46	-0.00457743	0.00590579	0.44	0.00956788	0.0213565	0.66	0.00225441	0.00578018	0.7	-0.00501734	0.00504529	0.33	-0.00596482	0.00585774	0.32	-0.000407868	0.00356614	0.91	-9.13064e-05	0.00597937	0.98	-5.26271e-05	0.000438794	0.91	-0.000720788	0.00581973	0.91	-0.00453094	0.00310217	0.15	-0.00908106
rs1058029	ln(TG)	STST	TMX4	0.00265885	0.00328924	0.41	0.0081577	0.00477446	0.085	0.00281313	0.00519973	0.56	0.000684018	0.00489316	0.85	-0.00257617	0.00590768	0.66	-0.00105834	0.0048669	0.84	0.0166218	0.0176206	0.37	0.00469877	0.00476904	0.34	0.00381246	0.00416144	0.37	0.00442674	0.00483187	0.37	0.00441428	0.0029402	0.13	0.00458342	0.00493003	0.36	0.00010569	0.000361706	0.77	0.00135204	0.00479747	0.78	-0.00279751	0.00255735	0.29	-0.00467108
rs1111341	ln(HDL-c)	STST	SMARCAL1	0.00744798	0.00323878	0.023	0.00753819	0.00470056	0.11	-0.00429956	0.00512035	0.43	-0.00468319	0.00481755	0.35	0.00154443	0.00582165	0.79	0.0011144	0.00479567	0.81	-0.0220955	0.0173305	0.2	-0.00609849	0.00469057	0.2	0.00512369	0.00409501	0.25	0.00678286	0.00475412	0.18	0.000808183	0.002897	0.77	0.00076628	0.00485773	0.86	-0.000443365	0.000356038	0.21	-0.0042788	0.00472156	0.36	-0.00371598	0.00251883	0.13	-0.00828858
rs11774568	ln(TG)	STST	DEFB136	-0.00525207	0.00355462	0.14	-0.00675063	0.00516034	0.19	0.00543418	0.00562053	0.32	0.00401176	0.00528892	0.43	0.0123187	0.00638698	0.054	0.0116378	0.00526163	0.027	-0.0511083	0.0190327	0.0055	-0.0131395	0.00515132	0.0082	-0.0149752	0.00449468	0.00094	-0.0183451	0.00521847	0.00047	0.010597	0.00317701	0.00087	0.0202949	0.00532706	0.00015	-0.000753466	0.000390877	0.054	-0.0106499	0.00518405	0.04	0.00601129	0.00276434	0.03	0.0107446
rs12593988	ln(HDL-c)	LTST	ARNT2	-0.00602064	0.00409301	0.15	-0.00936721	0.00594178	0.12	3.18855e-05	0.00647089	0.94	-0.00161179	0.00608915	0.85	0.00705705	0.00735694	0.34	0.00624966	0.00606111	0.3	0.0134355	0.0219245	0.52	0.00384248	0.00593386	0.49	-0.01245	0.00518068	0.014	-0.0138512	0.00601533	0.018	0.000706808	0.00365634	0.85	-0.0011912	0.00613088	0.86	-0.000831123	0.000450121	0.062	-0.0118163	0.00597011	0.045	0.00219798	0.00318249	0.49	0.00280927
rs12695617	ln(HDL-c)	STST	EPHB1	-0.0052059	0.00332554	0.12	-0.0084861	0.00482652	0.082	-0.00690955	0.00525882	0.19	-0.00621994	0.00494833	0.2	0.00393512	0.00597874	0.52	0.00297205	0.00492527	0.56	0.0220619	0.0177972	0.22	0.00583997	0.00481679	0.23	0.00301866	0.00420631	0.45	0.00284105	0.00488352	0.53	-0.000403917	0.00297402	0.89	0.00162959	0.00498633	0.74	0.000288417	0.000365754	0.42	0.00335897	0.00485062	0.48	-0.00101354	0.0025866	0.71	-0.00181202
rs1348206	ln(HDL-c)	LTST	FAM47E	-0.00473055	0.00484076	0.32	-0.0114351	0.00702695	0.1	-0.0111752	0.00765307	0.13	-0.00977934	0.00720133	0.16	-0.0157041	0.0086986	0.068	-0.0138944	0.00716621	0.05	-0.03788	0.0259136	0.13	-0.00964038	0.00701357	0.15	-0.00916879	0.00612256	0.14	-0.00999428	0.00710862	0.16	-0.00351791	0.00432894	0.42	-0.0115683	0.0072585	0.11	-0.000774984	0.000532296	0.14	-0.00922744	0.00705986	0.19	-0.00573202	0.00376461	0.13	-0.0108965
rs1436345	ln(HDL-c)	LTST	ALCAM	0.00187927	0.00341996	0.57	0.00227292	0.00496355	0.62	0.00210696	0.00540623	0.68	0.00248715	0.00508703	0.59	-0.00736695	0.00614694	0.23	-0.00527974	0.00506383	0.3	0.00960308	0.0183036	0.62	0.002536	0.00495385	0.63	0.00106421	0.00432566	0.82	0.00127061	0.00502209	0.8	-0.00424434	0.00305823	0.17	-0.00785643	0.00512751	0.13	-0.000264258	0.000376163	0.49	-0.00265797	0.00498866	0.61	-0.00337687	0.00266021	0.21	-0.00587518
rs1447523	ln(TG)	STST	YPEL5	-0.00253438	0.00324204	0.44	-0.00360629	0.00470529	0.43	0.00259447	0.00512524	0.62	0.00229972	0.00482215	0.65	0.00134019	0.005827	0.81	0.0011285	0.00480007	0.8	0.0507626	0.0173475	0.0039	0.0135081	0.00469516	0.0046	-0.00190423	0.00409968	0.65	-0.00242918	0.00475954	0.62	0.000584858	0.00289981	0.84	0.00263756	0.00486245	0.57	0.000111725	0.000356388	0.75	4.07969e-06	0.0047262	1	0.00418614	0.00252131	0.096	0.00786937
rs1466848	LDL-c	LTST	BOC	-0.00365531	0.00731535	0.61	-0.00574704	0.0106171	0.59	-0.0113093	0.0115601	0.34	-0.0122619	0.0108776	0.28	-0.000513541	0.0131443	0.96	0.00111517	0.0108283	0.93	-0.00793554	0.0391528	0.88	-0.00208737	0.0105967	0.89	0.00849295	0.00925139	0.36	0.00932632	0.0107409	0.38	0.00160668	0.00654259	0.81	0.00650885	0.0109695	0.56	0.00103217	0.00080464	0.2	0.0128837	0.0106711	0.22	0.000880647	0.00569039	0.86	0.000567082
rs1606045	ln(TG)	STST	AC092635.1	-0.00602308	0.00573785	0.29	-0.010271	0.00832754	0.22	-0.00454253	0.0090703	0.63	-0.00304876	0.00853391	0.73	-0.000111716	0.010306	0.98	-0.00194804	0.00848971	0.85	-0.00975968	0.0307053	0.8	-0.00238467	0.00831052	0.81	-0.00125431	0.0072516	0.89	-0.00118251	0.00841877	0.92	0.000482102	0.00513121	0.92	-0.00429383	0.00860408	0.63	0.00100353	0.000630815	0.11	0.0135257	0.00836549	0.11	-0.00516877	0.00446278	0.26	-0.00976018
rs181559417	LDL-c	LTST	DAPL1	-0.0128144	0.0137077	0.36	-0.0185251	0.0198944	0.37	-0.0228005	0.0216801	0.3	-0.0208007	0.020398	0.32	0.00416549	0.0246204	0.86	0.00252819	0.0202814	0.9	-0.123504	0.0733825	0.076	-0.0332466	0.0198613	0.078	-0.0274008	0.0173231	0.13	-0.0251773	0.0201113	0.24	0.0130933	0.0122666	0.28	0.0157725	0.0205688	0.45	-0.000705039	0.00150756	0.65	-0.00282469	0.0199924	0.9	-0.00530157	0.0106654	0.62	-0.0116629
rs1830079	ln(TG)	STST	ZNF273	-0.00944006	0.00793007	0.24	-0.009423	0.0115105	0.43	0.00769371	0.0125298	0.57	0.00970792	0.0117902	0.44	0.0146687	0.0142549	0.3	0.0118657	0.0117428	0.31	-0.0289764	0.0424552	0.52	-0.00735347	0.0114906	0.55	0.000272302	0.010032	0.93	0.00040431	0.0116475	0.91	0.00657518	0.00709245	0.36	0.00700488	0.0118919	0.56	0.00127091	0.000872294	0.14	0.0151321	0.0115693	0.19	0.00341159	0.00616692	0.59	0.00619869
rs1857237	ln(TG)	LTST	RNU5F-1	-0.0034806	0.00512212	0.5	-0.010139	0.00743329	0.18	0.00506094	0.00810028	0.52	0.00417379	0.00762224	0.57	0.0165285	0.00920241	0.073	0.0108323	0.0075808	0.15	-0.014131	0.0274037	0.6	-0.00347915	0.00741671	0.63	0.00546379	0.00647352	0.41	0.0053081	0.00751537	0.49	-0.00656364	0.00458088	0.15	-0.00951869	0.00768035	0.21	8.49677e-05	0.000563356	0.87	0.00143417	0.00747147	0.83	0.00909538	0.00398557	0.022	0.0162812
rs1873027	ln(HDL-c)	LTST	LRRN1	-0.00303659	0.00332819	0.36	-0.000929735	0.00483035	0.85	0.00317202	0.00526374	0.57	0.0026083	0.00495295	0.63	-0.00329143	0.00598406	0.58	-0.00375985	0.00492965	0.44	-0.0196757	0.0178127	0.28	-0.00534008	0.004821	0.28	0.00557751	0.0042102	0.19	0.00698468	0.00488804	0.16	0.000625841	0.00297646	0.84	-0.00270029	0.00499043	0.58	0.000175245	0.000366072	0.63	0.00354235	0.00485484	0.47	-0.00134948	0.00258885	0.62	-0.00290431
rs2080208	ln(HDL-c)	STST	CLEC2D	-0.00537898	0.00605327	0.37	-0.00967966	0.00878621	0.27	0.0133977	0.00956956	0.17	0.0114795	0.00900502	0.22	0.00697923	0.010877	0.52	0.00906287	0.00896066	0.31	-0.0422783	0.0324047	0.2	-0.0106616	0.00877048	0.23	-0.00262482	0.00765581	0.69	-0.00336325	0.00888923	0.66	-0.00864353	0.00541062	0.11	-0.00982298	0.00907262	0.28	-0.00023335	0.000665556	0.73	-0.00163627	0.00882693	0.85	0.00216417	0.00470729	0.65	0.00503087
rs2544681	ln(HDL-c)	LTST	MIR4280	0.00203069	0.00461713	0.68	0.000383576	0.00670153	0.98	0.00691133	0.00730287	0.36	0.00790196	0.00687189	0.26	-0.00224189	0.00829655	0.77	-0.00506362	0.00683478	0.44	0.0483046	0.0247102	0.051	0.0132088	0.00668787	0.048	-0.00734243	0.00583872	0.2	-0.00873554	0.00677888	0.19	0.00439532	0.00412882	0.29	0.000405386	0.0069233	0.95	-0.000588928	0.000507915	0.25	-0.00448591	0.00673602	0.51	-0.000105036	0.00359096	0.98	0.000482079
rs2594136	ln(HDL-c)	STST	FHIT	0.00329395	0.00397141	0.4	0.00201319	0.00576389	0.74	-0.00363835	0.00627922	0.57	-0.00223227	0.00590847	0.73	-0.002436	0.00713983	0.73	-0.00118359	0.00588177	0.82	0.0448061	0.0212565	0.032	0.0124315	0.00575305	0.028	0.012821	0.00502436	0.014	0.0151981	0.00583328	0.012	-0.00770438	0.00355157	0.03	-0.00912223	0.00595467	0.13	0.000413667	0.000436837	0.34	0.00563298	0.00579331	0.33	0.00211087	0.0030893	0.49	0.00471358
rs2714658	ln(TG)	STST	MIR548M	-0.000889981	0.00339612	0.82	-0.00415763	0.00492948	0.42	-0.00178895	0.0053687	0.73	-0.00167862	0.00505181	0.73	-0.00277065	0.00610379	0.66	-0.00222524	0.00502813	0.67	0.0312906	0.0181848	0.085	0.00811206	0.00492175	0.098	0.00527096	0.00429585	0.22	0.00627046	0.00498761	0.21	-0.00345302	0.00303645	0.26	-0.00533098	0.00509123	0.29	0.000620295	0.000373624	0.097	0.00739341	0.00495539	0.14	-0.00192716	0.00264144	0.46	-0.00311726
rs2801439	ln(TG)	LTST	SLC35F3	-0.00104418	0.00334111	0.77	-0.000873113	0.00484867	0.88	0.00395904	0.0052848	0.46	0.0038796	0.00497292	0.44	0.00562805	0.00600659	0.35	0.00491165	0.00494813	0.32	0.0354576	0.0178748	0.047	0.00984638	0.00483773	0.042	-0.0072939	0.00422348	0.082	-0.00758925	0.0049032	0.12	0.000661453	0.0029887	0.81	0.00520019	0.00501088	0.28	-0.000411216	0.000367461	0.26	-0.00511562	0.00487342	0.3	0.00562517	0.00259967	0.027	0.0110455
rs2821357	ln(LDL-c)	LTST	NR5A2	-0.00223261	0.00460877	0.65	-0.00328417	0.00668831	0.65	-0.00583227	0.00728884	0.4	-0.0060265	0.00685869	0.36	0.00578728	0.00828281	0.48	0.00400201	0.00682325	0.55	-0.0278627	0.0246555	0.23	-0.00760948	0.00667293	0.22	-0.0069975	0.00582435	0.24	-0.00811046	0.00676172	0.25	0.00429651	0.00412389	0.3	0.00632485	0.00691416	0.35	9.83675e-05	0.000506858	0.83	0.00190178	0.00672217	0.76	-0.00273164	0.00358587	0.44	-0.00714856
rs3826692	ln(TG)	STST	MYO9B	0.00186763	0.00335643	0.6	0.00137049	0.00487219	0.8	0.00264033	0.00530659	0.61	0.00188067	0.00499399	0.68	0.00780369	0.00603139	0.19	0.0065196	0.00496907	0.19	0.0209304	0.0179822	0.24	0.00568009	0.00486692	0.24	-0.00661394	0.00424797	0.12	-0.00757517	0.0049324	0.13	0.0039296	0.00300011	0.19	0.00903461	0.00503068	0.072	-0.000546285	0.000369138	0.14	-0.00732829	0.00489599	0.13	-0.00105584	0.00261016	0.68	-0.0024527
rs3938236	ln(HDL-c)	LTST	SPRED1	0.00812785	0.00540404	0.14	0.0103971	0.00784499	0.19	0.00287084	0.00853999	0.74	0.00256381	0.00803619	0.75	-0.00190171	0.00971095	0.83	-0.0013438	0.0080005	0.85	0.00423738	0.0289424	0.91	0.00181409	0.00783328	0.84	-0.00678542	0.0068381	0.3	-0.00878677	0.00793978	0.25	-0.00392968	0.00483121	0.42	-0.00296314	0.00810089	0.72	-0.000821083	0.00059422	0.17	-0.00876798	0.00788135	0.28	-0.000623155	0.00420132	0.88	0.000262072
rs4075349	LDL-c	LTST	IGFBP7-AS1	-0.00122151	0.00325792	0.7	-0.000106701	0.00472927	0.98	-0.00300478	0.00515025	0.56	-0.00262046	0.00484625	0.57	-0.00807014	0.00585491	0.17	-0.00724534	0.00482348	0.14	-0.0114748	0.0174417	0.47	-0.00274817	0.00472062	0.52	0.00407297	0.0041222	0.32	0.00459827	0.00478609	0.33	-0.00187456	0.00291337	0.52	-0.00659427	0.00488496	0.17	0.000261095	0.000358273	0.47	0.00286162	0.00475179	0.55	-0.002198	0.00253385	0.39	-0.00427018
rs4296102	ln(HDL-c)	LTST	MIR331	-0.00158101	0.00391332	0.68	-0.00340366	0.00568011	0.54	0.00702529	0.00618766	0.3	0.00656269	0.00582263	0.31	-0.00581176	0.00703368	0.42	-0.00407722	0.00579449	0.5	-0.00762623	0.0209474	0.71	-0.00225429	0.0056695	0.69	0.00131456	0.00494987	0.8	0.0018042	0.00574734	0.78	0.000164249	0.00349744	0.96	-0.000906538	0.00586458	0.87	0.000287794	0.000430235	0.49	0.00248842	0.00570599	0.65	0.000550321	0.00304294	0.89	0.00149795
rs429921	LDL-c	STST	VAT1L	0.00289955	0.00325694	0.37	0.00236024	0.00472766	0.61	-0.00434982	0.00515037	0.43	-0.00308552	0.00484658	0.57	-0.00696974	0.00585249	0.24	-0.0052633	0.00482142	0.29	-0.043159	0.0174401	0.015	-0.0117879	0.00472017	0.014	0.00262966	0.00411872	0.55	0.00352437	0.00478179	0.49	0.00258872	0.00291305	0.37	0.00376925	0.00488444	0.44	0.000437231	0.000358262	0.22	0.00623456	0.00475148	0.19	-0.0019261	0.00253313	0.47	-0.0044353
rs4778087	ln(HDL-c)	STST	RGMA	-0.00408931	0.00324861	0.21	-0.00752452	0.00471597	0.11	0.000119833	0.00513707	0.99	0.000686425	0.00483402	0.93	0.00620296	0.00583674	0.29	0.00410316	0.00480867	0.39	-0.021066	0.0174018	0.24	-0.00625301	0.00470981	0.2	-0.000481122	0.00410997	0.89	0.000429447	0.00477213	0.95	0.00218222	0.00290339	0.45	0.00102436	0.00486836	0.83	-0.00027525	0.000357279	0.45	-0.00287068	0.00473872	0.56	0.00223265	0.00252607	0.38	0.00447834
rs4926854	LDL-c	LTST	FOXD2	0.00225258	0.00327032	0.49	0.00542471	0.00474593	0.25	0.00299015	0.00517227	0.51	0.00103625	0.00486703	0.76	-0.0019045	0.00587767	0.74	-0.000753938	0.00484194	0.87	-0.0103887	0.0174966	0.51	-0.00283771	0.00473539	0.5	0.00461498	0.00413327	0.28	0.00555304	0.00479848	0.26	0.00147666	0.00292646	0.61	0.00750026	0.00490652	0.12	-9.10162e-05	0.000359689	0.8	-0.000692949	0.00477034	0.88	-0.000776516	0.00254469	0.77	-0.0016229
rs5746495	ln(TG)	STST	MICAL3	-0.000204797	0.00363791	0.97	-0.00370063	0.00528103	0.5	0.003587	0.00575066	0.54	0.0030115	0.00541173	0.58	0.0135684	0.00653757	0.038	0.0110775	0.00538606	0.041	0.0117826	0.0194953	0.57	0.00278863	0.00527647	0.62	-0.00422905	0.00460493	0.32	-0.00464492	0.00534697	0.35	0.00138371	0.00325134	0.66	0.00427037	0.00545183	0.43	-0.000127048	0.000400055	0.74	-0.000459239	0.00530615	0.93	0.00738812	0.00282856	0.01	0.0132293
rs6461337	LDL-c)	LTST	SNX13	0.00521506	0.00329197	0.11	0.0115184	0.00477832	0.015	0.00488442	0.00520414	0.4	0.00368693	0.00489696	0.52	0.00189226	0.00591503	0.73	0.00215241	0.00487264	0.64	0.020421	0.0176278	0.27	0.00599963	0.00477101	0.23	0.00385425	0.00416319	0.37	0.0044911	0.00483359	0.37	-0.00174535	0.00294413	0.55	-0.00192061	0.00493644	0.7	-9.5293e-05	0.000362184	0.78	-0.00318499	0.00480366	0.49	-0.0021608	0.00256056	0.41	-0.00509036
rs6501801	ln(HDL-c)	LTST	KIAA0195	0.00596226	0.00408334	0.14	0.00667255	0.00592763	0.26	0.00357942	0.00645974	0.59	0.00255548	0.00607904	0.69	0.00659542	0.00733802	0.37	0.00623761	0.00604525	0.31	0.000912285	0.0218788	0.94	-0.000157553	0.00592148	1	0.00479173	0.00516617	0.34	0.00601782	0.00599829	0.3	0.00122517	0.00365015	0.73	0.00808735	0.0061203	0.19	0.000211002	0.000449161	0.64	0.00223818	0.00595721	0.71	0.00193081	0.00317618	0.53	0.00502896
rs6550067	ln(TG)	LTST	OSBPL10	-0.00622077	0.00350768	0.073	-0.0088509	0.00509085	0.073	0.000197456	0.00554664	0.98	0.0002221	0.00521915	0.98	0.000217021	0.00630437	0.97	0.00078637	0.00519352	0.88	-0.0307402	0.0187738	0.1	-0.00824469	0.00508112	0.1	-0.00177096	0.00443596	0.68	-0.00191891	0.00515014	0.69	0.000218207	0.00313769	0.95	0.00139233	0.00526074	0.8	-2.99517e-06	0.000385827	0.99	-0.000813828	0.00511682	0.87	-0.000419527	0.00272856	0.9	-0.00139125
rs6672390	ln(HDL-c)	STST	S100A6	-0.00656743	0.00494908	0.18	-0.0107093	0.00718217	0.13	-0.00502996	0.00782592	0.52	-0.00165007	0.00736408	0.83	-0.00325342	0.00889328	0.7	-0.00041472	0.00732615	0.93	0.0125132	0.0264757	0.59	0.00348935	0.00716554	0.58	-0.00982674	0.00625501	0.12	-0.0115107	0.00726168	0.11	-0.00237598	0.00442648	0.58	-0.00390887	0.00742148	0.57	-2.34611e-05	0.000544272	0.97	0.00162103	0.00721836	0.82	-0.00417232	0.00385055	0.28	-0.00788932
rs6800190	ln(TG)	LTST	MIR4790	-0.00297565	0.00330943	0.36	3.56484e-05	0.00480313	0.98	-0.0142957	0.00523389	0.006	-0.010735	0.00492487	0.028	-0.00084408	0.00594961	0.89	0.000509977	0.00490127	0.92	0.00363877	0.0177093	0.76	0.000927221	0.00479302	0.76	0.00384483	0.00418477	0.37	0.00465266	0.00485852	0.35	0.000276079	0.00295881	0.94	-0.00241688	0.00496083	0.61	0.000249065	0.000363949	0.5	0.00236948	0.00482667	0.64	-0.00414571	0.00257383	0.11	-0.0082033
rs681554	LDL-c	STST	KLHL31	0.000928818	0.00463108	0.84	-0.000229329	0.00672188	1	-0.00414003	0.00732025	0.59	-0.00279321	0.00688832	0.71	-0.00309898	0.00832456	0.71	-0.00362822	0.00685752	0.6	0.0158652	0.0247888	0.5	0.00418413	0.00670905	0.51	0.00639128	0.00585789	0.29	0.00718425	0.00680131	0.3	-0.00903979	0.00414023	0.028	-0.0142595	0.00694204	0.039	-0.000139096	0.00050934	0.8	-0.00275148	0.00675484	0.7	-0.00520901	0.00360145	0.14	-0.00887106
rs7462612	ln(HDL-c)	LTST	ATP6V1H	0.00284663	0.00369691	0.45	0.00347726	0.00536691	0.54	-0.00388793	0.00584788	0.49	-0.0033303	0.00550285	0.53	6.67493e-06	0.00664449	0.98	0.00126563	0.00547376	0.8	0.0163353	0.0197963	0.4	0.00465713	0.00535799	0.38	0.00404797	0.00467596	0.39	0.00431804	0.00542895	0.43	0.000734243	0.00330441	0.82	0.00538872	0.00554068	0.32	-0.000318625	0.000406585	0.42	-0.0041521	0.00539237	0.43	0.000151425	0.00287543	0.97	0.000670075
rs75543966	ln(HDL-c)	LTST	DHX8	-0.00551766	0.0142066	0.71	-0.0178181	0.0206232	0.39	-0.025607	0.0224767	0.24	-0.0185806	0.021152	0.37	-0.0110884	0.0255535	0.67	-0.00545645	0.0210516	0.8	-0.134869	0.0761119	0.086	-0.0358702	0.0205996	0.091	0.0076146	0.0179773	0.64	0.00819436	0.0208729	0.66	0.00581208	0.012688	0.66	0.0022848	0.0212743	0.92	0.000909497	0.00156254	0.55	0.0105357	0.020724	0.6	-0.00815324	0.0110493	0.45	-0.0144999
rs7679068	LDL-c	STST	ZNF827	0.00543368	0.00322135	0.094	0.00691517	0.00467619	0.15	-0.00661246	0.00509289	0.19	-0.00596226	0.00479227	0.22	-0.00197485	0.00578797	0.73	-0.000751969	0.00476833	0.87	0.0110393	0.0172475	0.51	0.00338038	0.00466808	0.45	0.00801666	0.00407479	0.044	0.00943828	0.00473105	0.041	0.00203148	0.00288053	0.48	0.0036014	0.00482989	0.47	0.000609626	0.000354276	0.08	0.00865675	0.00469878	0.06	0.00327119	0.00250558	0.19	0.00627464
rs7689238	ln(HDL-c)	STST	AFAP1	0.00172209	0.00322831	0.6	-0.000222655	0.00468628	0.95	0.000715092	0.00510363	0.89	0.000765636	0.00480238	0.87	-0.00680696	0.00579994	0.24	-0.00447772	0.00477819	0.35	0.00855495	0.0172841	0.63	0.00233842	0.00467797	0.63	0.000795026	0.00408352	0.77	0.00161483	0.00474118	0.66	-0.00165632	0.00288712	0.57	-0.00450231	0.00484095	0.36	0.000390617	0.000355039	0.27	0.00664345	0.00470889	0.15	0.00259262	0.00251098	0.3	0.00586269
rs7799249	ln(HDL-c)	LTST	ATP6V0A4	-0.00214497	0.00357493	0.55	-0.00318874	0.00518903	0.53	-0.00214868	0.00565102	0.72	-0.00147048	0.00531746	0.81	0.00974559	0.00642669	0.13	0.00736912	0.00529414	0.17	0.00748874	0.0191428	0.68	0.00232345	0.00518103	0.64	-0.00227885	0.00452361	0.65	-0.00253024	0.00525205	0.67	-0.00110176	0.00319689	0.72	0.00194164	0.00536024	0.73	-0.000210885	0.000393312	0.59	-0.00175978	0.00521651	0.73	0.00159693	0.00278062	0.6	0.00187197
rs7903921	ln(TG)	STST	GLRX3	0.00372598	0.00339946	0.28	0.00499778	0.00493473	0.31	0.00211186	0.0053766	0.66	0.00168609	0.00505956	0.71	0.00412928	0.00611133	0.5	0.00282814	0.00503467	0.57	-0.0164992	0.018205	0.39	-0.00454749	0.00492723	0.38	0.00493417	0.00430142	0.26	0.00550664	0.00499429	0.29	0.000104508	0.00303967	0.97	-0.00274836	0.00509669	0.6	0.000594351	0.000373908	0.11	0.00845205	0.0049589	0.088	-0.000595812	0.00264375	0.83	-0.00059811
rs7924896	ln(TG)	STST	METTL15	0.00492069	0.00323117	0.12	0.00891357	0.00468983	0.053	-0.00344611	0.00510849	0.49	-0.0032845	0.00480718	0.48	-0.000803869	0.00580612	0.87	-0.000794397	0.0047833	0.85	-0.00972089	0.0173031	0.59	-0.00263817	0.0046831	0.59	0.00926292	0.00408489	0.023	0.0119265	0.0047426	0.012	0.0018466	0.00288882	0.52	0.00711475	0.00484399	0.14	0.000487967	0.000355319	0.18	0.00676747	0.00471239	0.16	-0.00108948	0.00251249	0.66	-0.00263364
rs7965852	ln(TG)	LTST	PDE3A	0.00135405	0.00322957	0.69	0.0023253	0.00468766	0.63	0.0118868	0.00510571	0.023	0.0118977	0.00480451	0.015	0.00151573	0.00580311	0.79	0.00168288	0.00478072	0.72	-0.0005736	0.0172871	0.94	-0.000150713	0.00467884	0.94	-0.0053509	0.00408434	0.18	-0.00595471	0.00474237	0.2	0.00168519	0.0028874	0.56	-0.00033139	0.00484164	0.94	-0.000398084	0.000355055	0.26	-0.00413697	0.00470891	0.38	0.00242451	0.0025112	0.33	0.00426597
rs8041815	ln(TG)	LTST	ADAMTS17	0.00308188	0.0032892	0.35	0.00245596	0.0047749	0.61	0.00493204	0.00519954	0.32	0.00677564	0.0048928	0.15	1.78106e-06	0.00590769	0.99	0.00164864	0.00486713	0.73	0.0227678	0.0176193	0.18	0.00600036	0.00476868	0.19	0.00572647	0.00416071	0.17	0.00597548	0.00483103	0.21	-0.00142659	0.00293981	0.62	-0.000651599	0.00492942	0.88	0.00033322	0.000361741	0.36	0.0045113	0.00479789	0.36	0.00258523	0.00255762	0.31	0.0050361
rs903269	ln(HDL-c)	STST	SVILP1	0.00309385	0.00333272	0.35	0.00461152	0.00483784	0.34	-0.000522303	0.00527017	0.91	-0.00077803	0.00495941	0.85	-0.00384249	0.00599028	0.52	-0.00423551	0.00493495	0.39	0.00811374	0.0178483	0.58	0.00200541	0.00483068	0.61	-0.00137895	0.00421677	0.72	-0.00188615	0.00489601	0.68	0.00498148	0.00297977	0.094	0.00978835	0.00499626	0.05	-0.000551619	0.000366584	0.13	-0.0082529	0.00486177	0.09	0.000515851	0.00259197	0.83	0.000562918
rs970223	ln(TG)	LTST	AKR1C7P	-0.00405669	0.00495761	0.44	-0.00479714	0.00719514	0.53	0.00393623	0.00784058	0.6	2.89008e-05	0.00737692	0.98	-0.00346817	0.00891399	0.7	-0.00399978	0.00734303	0.59	0.0128736	0.0265265	0.62	0.00294752	0.00717951	0.68	-0.00358055	0.00626833	0.58	-0.00374835	0.00727723	0.62	-0.0060589	0.00443472	0.17	-0.0114131	0.0074362	0.12	3.72589e-05	0.000544963	0.94	0.000632296	0.00722696	0.93	0.00148864	0.0038554	0.7	0.00323357
rs970908	ln(TG)	STST	LINC01289	-0.00151343	0.00326865	0.64	-0.0055993	0.00474519	0.23	0.00148888	0.00516994	0.79	0.000846549	0.00486491	0.89	-0.0138874	0.00587402	0.018	-0.0119683	0.00483905	0.013	-0.0418198	0.0175035	0.015	-0.0111488	0.00473744	0.017	0.00691684	0.00413381	0.086	0.00665491	0.00479949	0.15	-0.000613929	0.00292265	0.84	-8.97521e-06	0.00490056	0.99	0.00162994	0.000359489	5.6e-06	0.0228811	0.00476775	1.5e-06	-0.0005857	0.00254236	0.79	-0.00132319
rs9906564	LDL-c	STST	GPRC5C	-0.000411168	0.00383729	0.89	-0.00137416	0.00557044	0.8	0.00192702	0.00606763	0.74	0.00253781	0.00571004	0.65	0.00951685	0.00689492	0.17	0.0073387	0.00568022	0.2	-0.0144086	0.0205646	0.47	-0.00431021	0.00556578	0.43	0.00134359	0.00485769	0.76	0.0012426	0.00564013	0.81	0.00479188	0.00342988	0.16	0.00798649	0.00575095	0.16	2.68864e-05	0.000422181	0.94	0.00039676	0.00559938	0.93	0.00153263	0.0029854	0.61	0.00256157
[truncated: 2 more columns]
