# Supplementary material for: Multi-ancestry sleep-by-SNP interaction analysis in 126,926 individuals reveals lipid loci stratified by sleep duration
Source: Nat Commun. 2019 Nov 12;10:5121. doi: 10.1038/s41467-019-12958-0 (PMC6851116; doi:10.1038/s41467-019-12958-0)
Supplement: Supplementary file 16 — Supplementary Dataset 14 [file 41467_2019_12958_MOESM16_ESM.xlsx]

## Sheet: Supplementary Data 14
Supplementary Data 14: gene look-up in the GWAS catalog (p<5e-8), italic font indicates sleep-related trait (p>5e-8)
Trait	rsmid	Exposure	Mapped gene	P-value	Trait(s)	PMID	Ancestry
HDL-c	rs1111341	STST	SMARCAL1	NA	NA	NA	MULTI
HDL-c	rs12593988	LTST	ARNT2	4 x 10-9	venous thromboembolism	23509962	MULTI/EU
HDL-c	rs12695617	STST	EPHB1	2 x 10-8	DNA methylation	30348214	MULTI
HDL-c	rs12695617	STST	EPHB1	3 x 10-6	Daytime rest measurement	27126917	MULTI
HDL-c	rs12695617	STST	EPHB1	6 x 10-6	Circadian rhythm	26835600	MULTI
HDL-c	rs1348206	LTST	FAM47E	1 x 10-14	parkinson's disease	28892059	MULTI
HDL-c	rs1348206	LTST	FAM47E	3 x 10-11	parkinson's disease	25064009	MULTI
HDL-c	rs1348206	LTST	FAM47E	7 x 10-11	parkinson's disease	27182965	MULTI
HDL-c	rs1348206	LTST	FAM47E	8 x 10-10	parkinson's disease	21738487	MULTI
HDL-c	rs1436345	LTST	ALCAM	2 x 10-17	body mass index	30108127	EU
HDL-c	rs1436345	LTST	ALCAM	3 x 10-6	blood protein measurement	29875488	EU
HDL-c	rs1436345	LTST	ALCAM	2 x 10-15	intraocular pressure measurement	29617998	EU
HDL-c	rs1436345	LTST	ALCAM	1 x 10-12	adolescent idiopathic scoliosis	30019117	EU
HDL-c	rs1436345	LTST	ALCAM	1 x 10-9	mathematical ability	30038396	EU
HDL-c	rs1436345	LTST	ALCAM	2 x 10-8	self reported educational attainment	30038396	EU
HDL-c	rs1436345	LTST	ALCAM	4 x 10-8	sporadic amyotrophic lateral sclerosis	24529757	EU
HDL-c	rs1873027	LTST	LRRN1	NA	NA	NA	EU
HDL-c	rs2080208	STST	CLEC2D	NA	NA	NA	MULTI
HDL-c	rs2544681	LTST	MIR4280	NA	NA	NA	MULTI
HDL-c	rs2594136	STST	FHIT	2 x 10-36	autosomal dominant compelling helio-ophthalmic outburst syndrome	27182965	MULTI/EU
HDL-c	rs2594136	STST	FHIT	2 x 10-16	body mass index, smoking behavior	28443625	MULTI/EU
HDL-c	rs2594136	STST	FHIT	3 x 10-15	body mass index	30108127	MULTI/EU
HDL-c	rs2594136	STST	FHIT	2 x 10-14	physical activity measurement, body mass index	28448500	MULTI/EU
HDL-c	rs2594136	STST	FHIT	9 x 10-14	body mass index	28892062	MULTI/EU
HDL-c	rs2594136	STST	FHIT	4 x 10-13	body mass index	26426971	MULTI/EU
HDL-c	rs2594136	STST	FHIT	4 x 10-12	body mass index	26961502	MULTI/EU
HDL-c	rs2594136	STST	FHIT	1 x 10-10	body mass index	25673413	MULTI/EU
HDL-c	rs2594136	STST	FHIT	7 x 10-10	unipolar depression, depressive symptom measurement	28049566	MULTI/EU
HDL-c	rs2594136	STST	FHIT	2 x 10-9	adolescent idiopathic scoliosis	30019117	MULTI/EU
HDL-c	rs2594136	STST	FHIT	3 x 10-9	blood protein measurement (FHIT)	30072576	MULTI/EU
HDL-c	rs2594136	STST	FHIT	5 x 10-9	brain aneurysm	29531279	MULTI/EU
HDL-c	rs2594136	STST	FHIT	1 x 10-8	self reported educational attainment	30038396	MULTI/EU
HDL-c	rs2594136	STST	FHIT	1 x 10-8	autism spectrum disorder, schizophrenia	28540026	MULTI/EU
HDL-c	rs2594136	STST	FHIT	2 x 10-8	DNA methylation	30348214	MULTI/EU
HDL-c	rs2594136	STST	FHIT	3 x 10-8	acute coronoary, syndrome, cardiovascular event measurement, coronary heart disease, response to placebo	28753643	MULTI/EU
HDL-c	rs2594136	STST	FHIT	3 x 10-8	maximal voluntary ventilation, pulmonary function measurement	29095316	MULTI/EU
HDL-c	rs2594136	STST	FHIT	4 x 10-8	chronic kidney disease, uirnary metabolite measurement	29545352	MULTI/EU
HDL-c	rs3938236	LTST	SPRED1	6 x 10-11	adolescent idiopathic scoliosis	30019117	EU
HDL-c	rs3938236	LTST	SPRED1	3 x 10-8	mathematical ability	30038396	EU
HDL-c	rs4296102	LTST	MIR331	NA	NA	NA	MULTI
HDL-c	rs4778087	STST	RGMA	3 x 10-16	blood protein measurement	29875488	MULTI
HDL-c	rs4778087	STST	RGMA	3 x 10-12	heel bone mineral density	30048462	MULTI
HDL-c	rs4778087	STST	RGMA	2 x 10-10	blood protein measurement	30072576	MULTI
HDL-c	rs4778087	STST	RGMA	1 x 10-8	DNA methylation	30348214	MULTI
HDL-c	rs4778087	STST	RGMA	1 x 10-8	opioid dependence	29478698	MULTI
HDL-c	rs6501801	LTST	KIAA0195	NA	NA	NA	MULTI/EU
HDL-c	rs6672390	STST	S100A6	NA	NA	NA	MULTI
HDL-c	rs7462612	LTST	ATP6V1H	5 x 10-9	beta-secretase 1 measurement	29751835	MULTI
HDL-c	rs75543966	LTST	DHX8	NA	NA	NA	EU
HDL-c	rs7689238	STST	AFAP1	9 x 10-41	intraocular pressure measurement	29785010	EU
HDL-c	rs7689238	STST	AFAP1	1 x 10-39	intraocular pressure measurement	29617998	EU
HDL-c	rs7689238	STST	AFAP1	2 x 10-34	intraocular pressure measurement	30054594	EU
HDL-c	rs7689238	STST	AFAP1	6 x 10-27	open-angle glaucoma	29891935	EU
HDL-c	rs7689238	STST	AFAP1	6 x 10-21	intraocular pressure measurement	29235454	EU
HDL-c	rs7689238	STST	AFAP1	7 x 10-10	open-angle glaucoma	25173105	EU
HDL-c	rs7689238	STST	AFAP1	2 x 10-9	FEV/FEC ratio	30061609	EU
HDL-c	rs7799249	LTST	ATP6V0A4	NA	NA	NA	MULTI/EU
HDL-c	rs903269	STST	SVILP1	9 x 10-9	mathematical ability	30038396	MULTI
LDL-c	rs10244093	STST	MAGI2	2 x 10-22	moyamoya disease	29273593	MULTI/EU
LDL-c	rs10244093	STST	MAGI2	8 x 10-10	body mass index	28892062	MULTI/EU
LDL-c	rs10244093	STST	MAGI2	4 x 10-8	schizophrenia	28991256	MULTI/EU
LDL-c	rs10244093	STST	MAGI2	8 x 10-6	sleep duration	27126917	MULTI/EU
LDL-c	rs12598569	STST	SNX29	3 x 10-16	self reported educational attainment	30038396	MULTI
LDL-c	rs12598569	STST	SNX29	5 x 10-11	fatty acid measurement, breast milk measurement, parental genotype effect measurement	29514873	MULTI
LDL-c	rs12598569	STST	SNX29	3 x 10-10	cognitive function measurement	30038396	MULTI
LDL-c	rs12598569	STST	SNX29	3 x 10-10	intelligence	29942086	MULTI
LDL-c	rs12598569	STST	SNX29	3 x 10-9	3-hydroxypropylmercapturic acid measurement, smoking behavior	26053186	MULTI
LDL-c	rs12598569	STST	SNX29	1 x 10-8	mathematical ability	30038396	MULTI
LDL-c	rs12598569	STST	SNX29	1 x 10-8	intelligence	29844566	MULTI
LDL-c	rs12598569	STST	SNX29	2 x 10-8	intelligence	29326435	MULTI
LDL-c	rs12598569	STST	SNX29	2 x 10-8	adolescent idiopathic scoliosis	30019117	MULTI
LDL-c	rs1466848	LTST	BOC	1 x 10-13	blood protein measurement (BOC)	30072576	MULTI
LDL-c	rs1466848	LTST	BOC	4 x 10-9	idiopathic dilated cardiomyopathy	29495422	MULTI
LDL-c	rs181559417	LTST	DAPL1	NA	NA	NA	EU
LDL-c	rs2821357	LTST	NR5A2	1 x 10-18	ulcerative colitis	26192919	MULTI
LDL-c	rs2821357	LTST	NR5A2	1 x 10-18	ulcerative colitis	26192919	MULTI
LDL-c	rs2821357	LTST	NR5A2	2 x 10-17	ulcerative colitis	23128233	MULTI
LDL-c	rs2821357	LTST	NR5A2	8 x 10-16	pancreatic carcinoma	29422604	MULTI
LDL-c	rs2821357	LTST	NR5A2	4 x 10-15	ankylosing spondylitis, crohn's disease, psoriasis, sclerosing cholangitis, ulcerative colitis	26974007	MULTI
LDL-c	rs2821357	LTST	NR5A2	5 x 10-15	pancreatic carcinoma	27579533	MULTI
LDL-c	rs2821357	LTST	NR5A2	2 x 10-13	ulcerative colitis	28067908	MULTI
LDL-c	rs2821357	LTST	NR5A2	2 x 10-10	pancreatic carcinoma	20101243	MULTI
LDL-c	rs2821357	LTST	NR5A2	4 x 10-10	inflammatory bowel disease	26192919	MULTI
LDL-c	rs2821357	LTST	NR5A2	8 x 10-9	vital capacity	30061609	MULTI
LDL-c	rs4075349	LTST	IGFBP7-AS1	7 x 10-9	cotinine glucuronidation measurement	25293881	MULTI
LDL-c	rs429921	STST	VAT1L	NA	NA	NA	MULTI/EU
LDL-c	rs4733156	STST	FUT10	3 x 10-77	blood protein measurement (alpha-(1,3) - fucosyltransferase 10)	29875488	MULTI
LDL-c	rs4733156	STST	FUT10	1 x 10-9	pulse pressure measurement	30224653	MULTI
LDL-c	rs4926854	LTST	FOXD2	2 x 10-13	alopecia	28196072	MULTI
LDL-c	rs4926854	LTST	FOXD2	8 x 10-12	hippocampal tail volume	30279459	MULTI
LDL-c	rs6461337	LTST	SNX13	2 x 10-24	HDL cholesterol	30275531	EA
LDL-c	rs6461337	LTST	SNX13	1 x 10-16	HDL cholesterol	28334899	EA
LDL-c	rs6461337	LTST	SNX13	3 x 10-12	Red cell distribution width	27863252	EA
LDL-c	rs6461337	LTST	SNX13	9 x 10-12	HDL cholesterol	24097068	EA
LDL-c	rs6461337	LTST	SNX13	3 x 10-10	mean corpuscular hemoglobin concentration	27863252	EA
LDL-c	rs6461337	LTST	SNX13	2 x 10-9	Creatnine kinase level	29403010	EA
LDL-c	rs6461337	LTST	SNX13	5 x 10-9	lactate dehydrogenase levels	29403010	EA
LDL-c	rs6461337	LTST	SNX13	7 x 10-9	Triglycerides	30275531	EA
LDL-c	rs6461337	LTST	SNX13	2 x 10-9	HDL cholesterol	28334899	EA
LDL-c	rs681554	STST	KLHL31	5 x 10-9	total cholesterol measurement	30275531	MULTI
LDL-c	rs681554	STST	KLHL31	1 x 10-8	body mass index, hip circumference	25673412	MULTI
LDL-c	rs7679068	STST	ZNF827	1 x 10-58	serum gamma-glutamyl transferase measurement	29403010	MULTI
LDL-c	rs7679068	STST	ZNF827	3 x 10-27	serum gamma-glutamyl transferase measurement	22001757	MULTI
LDL-c	rs7679068	STST	ZNF827	3 x 10-18	heel bone mineral density	30048462	MULTI
LDL-c	rs7679068	STST	ZNF827	1 x 10-14	serum gamma-glutamyl transferase measurement	21909109	MULTI
LDL-c	rs7679068	STST	ZNF827	6 x 10-12	cytokine measurement, response to vaccine	22610502	MULTI
LDL-c	rs7679068	STST	ZNF827	3 x 10-11	heel bone mineral density	28869591	MULTI
LDL-c	rs7679068	STST	ZNF827	4 x 10-11	aspartate aminotransferase measurement	29403010	MULTI
LDL-c	rs7679068	STST	ZNF827	4 x 10-9	prostate specific antigen measurement	28139693	MULTI
LDL-c	rs7679068	STST	ZNF827	3 x 10-8	serum alanine aminotransferase measurement	29403010	MULTI
LDL-c	rs8077967	STST	METRNL	NA	NA	NA	MULTI
LDL-c	rs9906564	STST	GPRC5C	NA	NA	NA	MULTI
TG	rs10019234	STST	PCDH18	7 x 10-21	systolic blood pressure	30224653	MULTI
TG	rs1058029	STST	TMX4	NA	NA	NA	MULTI
TG	rs10744213	STST	TMEM132B	9 x 10-9	excessive daytime sleepiness measurement	27992416	MULTI
TG	rs10744213	STST	TMEM132B	4 x 10-7	obstructive sleep apnea, sleep apnea measurement (hispanic males)	26977737	MULTI
TG	rs10789347	STST	RP4-660H19.1	NA	NA	NA	MULTI
TG	rs11648341	STST	ACSM2B	6 x 10-11	serum metabolite measurement (phenylacetate)	24625756	MULTI
TG	rs1447523	STST	YPEL5	3 x 10-9	small intenstine neuroendocrine tumor	27492634	MULTI
TG	rs1606045	STST	AC092635.1	NA	NA	NA	MULTI
TG	rs1830079	STST	ZNF273	NA	NA	NA	EU
TG	rs1857237	LTST	RNU5F-1	NA	NA	NA	MULTI
TG	rs2714658	STST	MIR548M	NA	NA	NA	MULTI
TG	rs2801439	LTST	SLC35F3	4 x 10-22	diverticulitis	30177863	MULTI
TG	rs2801439	LTST	SLC35F3	1 x 10-8	serum creatinine measurement	28270201	MULTI
TG	rs291821	STST	LINC01340	NA	NA	NA	MULTI
TG	rs296363	LTST	SULT2A1	3 x 10-191	blood metabolite measurement (untargeted, androsterone sulfate)	24816252	MULTI
TG	rs296363	LTST	SULT2A1	2 x 10-27	blood protein measurement (sult2a1)	30072576	MULTI
TG	rs296363	LTST	SULT2A1	3 x 10-19	hormone measurement	21533175	MULTI
TG	rs3826692	STST	MYO9B	9 x 10-22	body height	29782485	MULTI
TG	rs3826692	STST	MYO9B	1 x 10-18	reticulocyte count	27863252	MULTI
TG	rs3826692	STST	MYO9B	7 x 10-18	mean corpuscular hemoglobin concentration	27863252	MULTI
TG	rs3826692	STST	MYO9B	8 x 10-18	red blood cell distribution width	27863252	MULTI
TG	rs3826692	STST	MYO9B	3 x 10-17	mean platelet volume	27863252	MULTI
TG	rs3826692	STST	MYO9B	3 x 10-14	red blood cell distribution width	28957414	MULTI
TG	rs3826692	STST	MYO9B	9 x 10-14	plateletcrit	27863252	MULTI
TG	rs3826692	STST	MYO9B	5 x 10-12	a1c measurement	28898252	MULTI
TG	rs3826692	STST	MYO9B	9 x 10-12	a1c measurement	24647736	MULTI
TG	rs3826692	STST	MYO9B	4 x 10-11	mean corpuscular hemoglobin concentration	29403010	MULTI
TG	rs3826692	STST	MYO9B	4 x 10-10	platelet count	27863252	MULTI
TG	rs3826692	STST	MYO9B	3 x 10-9	mean corpuscular volume	27863252	MULTI
TG	rs3826692	STST	MYO9B	8 x 10-9	prostate carcinoma	29892016	MULTI
TG	rs3826692	STST	MYO9B	2 x 10-8	platelet count	29403010	MULTI
TG	rs3826692	STST	MYO9B	3 x 10-8	body height	20881960	MULTI
TG	rs3826692	STST	MYO9B	9 x 10-7	sleep quality	27126917	MULTI
TG	rs4849021	STST	AC097499.1	NA	NA	NA	MULTI
TG	rs5746495	STST	MICAL3	1 x 10-16	serum gamma-glutamyl transferase measurement	22001757	MULTI
TG	rs5746495	STST	MICAL3	8 x 10-13	forced expiratory volume	28166213	MULTI
TG	rs6550067	LTST	OSBPL10	4 x 10-30	adolescent idiopathic scoliosis	30019117	MULTI
TG	rs6550067	LTST	OSBPL10	3 x 10-8	schizophrenia	28991256	MULTI
TG	rs6800190	LTST	MIR4790	NA	NA	NA	MULTI
TG	rs7903921	STST	GLRX3	NA	NA	NA	EU
TG	rs7924896	STST	METTL15	9 x 10-10	self reported educational attainment	30038396	MULTI
TG	rs7924896	STST	METTL15	1 x 10-8	intraocular pressure measurement	29617998	MULTI
TG	rs7924896	STST	METTL15	2 x 10-8	mathematical ability	30038396	MULTI
TG	rs7924896	STST	METTL15	2 x 10-8	intelligence	29844566	MULTI
TG	rs7924896	STST	METTL15	4 x 10-8	intraocular pressure measurement	30054594	MULTI
TG	rs7924896	STST	METTL15	4 x 10-8	cognitive function measurement	30038396	MULTI
TG	rs7965852	LTST	PDE3A	2 x 10-11	pulse pressure measurement	30224653	MULTI
TG	rs7965852	LTST	PDE3A	1 x 10-8	age at onset, Myopia, refractive error measurement	29808027	MULTI
TG	rs7965852	LTST	PDE3A	3 x 10-8	body height	29782485	MULTI
TG	rs8041815	LTST	ADAMTS17	3 x 10-45	intraocular pressure measurement	29617998	MULTI
TG	rs8041815	LTST	ADAMTS17	1 x 10-21	intraocular pressure measurement	29235454	MULTI
TG	rs8041815	LTST	ADAMTS17	6 x 10-20	body height	25282103	MULTI
TG	rs8041815	LTST	ADAMTS17	1 x 10-13	body height	25429064	MULTI
TG	rs8041815	LTST	ADAMTS17	4 x 10-13	body height	20881960	MULTI
TG	rs8041815	LTST	ADAMTS17	7 x 10-10	body height	23563607	MULTI
TG	rs8041815	LTST	ADAMTS17	6 x 10-9	body mass index, waist circumference	25673412	MULTI
TG	rs8041815	LTST	ADAMTS17	3 x 10-8	body height	18391951	MULTI
TG	rs8041815	LTST	ADAMTS17	4 x 10-8	body mass index, hip circumference	25673412	MULTI
TG	rs8100581	STST	METRNL	NA	NA	NA	MULTI
TG	rs970223	LTST	AKR1C7P	NA	NA	NA	EU
TG	rs970908	STST	LINC01289	3 x 10-8	mathematical ability	30038396	MULTI
