# Supplementary material for: Multi-ancestry sleep-by-SNP interaction analysis in 126,926 individuals reveals lipid loci stratified by sleep duration
Source: Nat Commun. 2019 Nov 12;10:5121. doi: 10.1038/s41467-019-12958-0 (PMC6851116; doi:10.1038/s41467-019-12958-0)
Supplement: Supplementary file 17 — Supplementary Dataset 15 [file 41467_2019_12958_MOESM17_ESM.xlsx]

## Sheet: Supplementary Data 15
Supplementary Data 15: Differential expression data of novel SNPs in different tissues from the GTEx database
Trait	rsmid	Exposure	Mapped gene	eQTL gene	P-value	Tissue	Ancestry
HDL-c	rs1111341	STST	SMARCAL1	SMARCAL1	3.5e-06	Adipose - Visceral (Omentum)	MULTI
HDL-c	rs1111341	STST	SMARCAL1	SMARCAL1	3.5e-06	Lung	MULTI
HDL-c	rs1111341	STST	SMARCAL1	SMARCAL1	5.7e-06	Esophagus - Muscularis	MULTI
HDL-c	rs1111341	STST	SMARCAL1	SMARCAL1	7.8e-06	Skin - Sun Exposed (Lower leg)	MULTI
HDL-c	rs1111341	STST	SMARCAL1	SMARCAL1	1.5e-05	Cells - Transformed fibroblasts	MULTI
HDL-c	rs12593988	LTST	ARNT2	ARNT2	9.8e-09	Thyroid	MULTI/EA
HDL-c	rs12695617	STST	EPHB1	NA	NA	NA	MULTI
HDL-c	rs1348206	LTST	FAM47E	FAM47E	6.5e-06	Brain - Putamen (basal ganglia)	MULTI
HDL-c	rs1348206	LTST	FAM47E	FAM47E	6.3e-05	Nerve - Tibial	MULTI
HDL-c	rs1436345	LTST	ALCAM	NA	NA	NA	EA
HDL-c	rs1873027	LTST	LRRN1	NA	NA	NA	EA
HDL-c	rs2080208	STST	CLEC2D	RP11-705C15.2	1.4e-07	Skin - Sun Exposed (Lower leg)	MULTI
HDL-c	rs2080208	STST	CLEC2D	RP11-705C15.3	1.1e-06	Skin - Sun Exposed (Lower leg)	MULTI
HDL-c	rs2080208	STST	CLEC2D	RP11-705C15.4	1.8e-06	Testis	MULTI
HDL-c	rs2080208	STST	CLEC2D	RP11-705C15.3	3.3e-06	Colon - Transverse	MULTI
HDL-c	rs2080208	STST	CLEC2D	RP11-705C15.3	1.4e-05	Adrenal Gland	MULTI
HDL-c	rs2080208	STST	CLEC2D	CLEC2D	2.3e-05	Adipose - Subcutaneous	MULTI
HDL-c	rs2544681	LTST	MIR4280	RASA1	6.6e-06	Whole Blood	MULTI
HDL-c	rs2594136	STST	FHIT	NA	NA	NA	MULTI/EA
HDL-c	rs3938236	LTST	SPRED1	NA	NA	NA	EA
HDL-c	rs4296102	LTST	MIR331	NA	NA	NA	MULTI
HDL-c	rs4778087	STST	RGMA	NA	NA	NA	MULTI
HDL-c	rs6501801	LTST	KIAA0195	KIAA0195	8.2e-21	Artery - Tibial	MULTI/EA
HDL-c	rs6501801	LTST	KIAA0195	KIAA0195	1.5e-18	Artery - Aorta	MULTI/EA
HDL-c	rs6501801	LTST	KIAA0195	CASKIN2	1.2e-13	Artery - Tibial	MULTI/EA
HDL-c	rs6501801	LTST	KIAA0195	CASKIN2	5.3e-13	Artery - Aorta	MULTI/EA
HDL-c	rs6501801	LTST	KIAA0195	KIAA0195	3.4e-07	Thyroid	MULTI/EA
HDL-c	rs6501801	LTST	KIAA0195	KIAA0195	5.7e-06	Lung	MULTI/EA
HDL-c	rs6501801	LTST	KIAA0195	MIF4GD	8.8e-06	Whole Blood	MULTI/EA
HDL-c	rs6501801	LTST	KIAA0195	LLGL2	1.7e-05	Testis	MULTI/EA
HDL-c	rs6501801	LTST	KIAA0195	LLGL2	2.8e-05	Esophagus - Muscularis	MULTI/EA
HDL-c	rs6672390	STST	S100A6	S100A3	3e-06	Esophagus - Mucosa	MULTI
HDL-c	rs6672390	STST	S100A6	S100A6	4.6e-06	Heart - Left Ventricle	MULTI
HDL-c	rs6672390	STST	S100A6	S100A6	5.3e-05	Nerve - Tibial	MULTI
HDL-c	rs7462612	LTST	ATP6V1H	RP11-1081M5.1	1.2e-06	Artery - Aorta	MULTI
HDL-c	rs7462612	LTST	ATP6V1H	RP11-400K9.4	3.3e-05	Muscle - Skeletal	MULTI
HDL-c	rs75543966	LTST	DHX8	IFI35	6.5e-09	Whole Blood	EA
HDL-c	rs75543966	LTST	DHX8	IFI35	1.2e-06	esophagus muscularis	EA
HDL-c	rs75543966	LTST	DHX8	LINC00910	5.4e-05	Nerve - Tibial	EA
HDL-c	rs75543966	LTST	DHX8	IFI35	6.2e-05	Skin - Sun Exposed (Lower leg)	EA
HDL-c	rs75543966	LTST	DHX8	IFI35	6.3e-05	Cells - Transformed fibroblasts	EA
HDL-c	rs7689238	STST	AFAP1	AFAP1	2.3e-32	Skin - Sun Exposed (Lower leg)	EA
HDL-c	rs7689238	STST	AFAP1	AFAP1	5.2e-27	Skin - Not Sun Exposed (Suprapubic)	EA
HDL-c	rs7689238	STST	AFAP1	AFAP1	6.8e-22	Whole Blood	EA
HDL-c	rs7689238	STST	AFAP1	AFAP1	1.8e-15	Esophagus - Mucosa	EA
HDL-c	rs7689238	STST	AFAP1	AFAP1	1.7e-10	Cells - Transformed fibroblasts	EA
HDL-c	rs7689238	STST	AFAP1	AFAP1-AS1	7.6e-10	Skin - Sun Exposed (Lower leg)	EA
HDL-c	rs7689238	STST	AFAP1	AFAP1-AS1	8.6e-08	Skin - Not Sun Exposed (Suprapubic)	EA
HDL-c	rs7689238	STST	AFAP1	AFAP1	4.8e-07	Brain - Cerebellum	EA
HDL-c	rs7689238	STST	AFAP1	AFAP1	1e-05	Brain - Cerebellar Hemisphere	EA
HDL-c	rs7799249	LTST	ATP6V0A4	NA	NA	NA	MULTI/EA
HDL-c	rs903269	STST	SVILP1	NA	NA	NA	MULTI
LDL-c	rs10244093	STST	MAGI2	RPL13AP17	1.4e-05	Testis	MULTI
LDL-c	rs12598569	STST	SNX29	SNX29	1.9e-11	Esophagus - Mucosa	MULTI
LDL-c	rs12598569	STST	SNX29	SNX29	2.1e-06	Testis	MULTI
LDL-c	rs1466848	LTST	BOC	NA	NA	NA	MULTI
LDL-c	rs181559417	LTST	DAPL1	NA	NA	NA	EA
LDL-c	rs2821357	LTST	NR5A2	NA	NA	NA	MULTI
LDL-c	rs4075349	LTST	IGFBP7-AS1	IGFBP7-AS1	2.9e-06	Esophagus - Muscularis	MULTI
LDL-c	rs4075349	LTST	IGFBP7-AS1	IGFBP7-AS1	1.2e-05	Artery - Aorta	MULTI
LDL-c	rs4075349	LTST	IGFBP7-AS1	IGFBP7	5.4e-05	Cells - Transformed fibroblasts	MULTI
LDL-c	rs429921	STST	VAT1L	CLEC3A	1.8e-18	Artery - Aorta	MULTI
LDL-c	rs429921	STST	VAT1L	CLEC3A	7e-16	Artery - Tibial	MULTI/EA
LDL-c	rs429921	STST	VAT1L	CLEC3A	2.6e-14	Testis	MULTI/EA
LDL-c	rs429921	STST	VAT1L	WWOX	1.2e-09	Artery - Aorta	MULTI/EA
LDL-c	rs429921	STST	VAT1L	CLEC3A	2.2e-09	Artery - Coronary	MULTI/EA
LDL-c	rs429921	STST	VAT1L	WWOX	2.5e-06	Artery - Coronary	MULTI/EA
LDL-c	rs429921	STST	VAT1L	WWOX	1.5e-05	Artery - Tibial	MULTI/EA
LDL-c	rs4733156	STST	FUT10	NA	NA	NA	MULTI
LDL-c	rs4926854	LTST	FOXD2	CMPK1	7e-07	Artery - Aorta	MULTI
LDL-c	rs4926854	LTST	FOXD2	FOXD2	4.5e-06	Nerve - Tibial	MULTI
LDL-c	rs4926854	LTST	FOXD2	RP11-511I2.2	1.1e-05	Testis	MULTI
LDL-c	rs4926854	LTST	FOXD2	FOXE3	3.4e-05	Artery - Aorta	MULTI
LDL-c	rs6461337	LTST	SNX13	NA	NA	NA	EA
LDL-c	rs681554	STST	KLHL31	NA	NA	NA	MULTI
LDL-c	rs7679068	STST	ZNF827	ZNF827	1.5e-12	Artery - Tibial	MULTI
LDL-c	rs7679068	STST	ZNF827	ZNF827	2.1e-05	Artery - Aorta	MULTI
LDL-c	rs8077967	STST	METRNL	NA	NA	NA	MULTI
LDL-c	rs9906564	STST	GPRC5C	GPRC5C	1.7e-09	Spleen	MULTI
LDL-c	rs9906564	STST	GPRC5C	GPRC5C	1e-07	Whole Blood	MULTI
TG	rs10019234	STST	PCDH18	NA	NA	NA	MULTI
TG	rs1058029	STST	TMX4	TMX4	3.4e-12	Heart - Atrial Appendage	MULTI
TG	rs1058029	STST	TMX4	TMX4	1.1e-11	Heart - Left Ventricle	MULTI
TG	rs1058029	STST	TMX4	TMX4	1.6e-11	Skin - Not Sun Exposed (Suprapubic)	MULTI
TG	rs1058029	STST	TMX4	TMX4	4.3e-11	Skin - Sun Exposed (Lower leg)	MULTI
TG	rs1058029	STST	TMX4	TMX4	1.6e-08	Esophagus - Mucosa	MULTI
TG	rs1058029	STST	TMX4	TMX4	3.1e-08	Cells - Transformed fibroblasts	MULTI
TG	rs1058029	STST	TMX4	TMX4	1.6e-07	Thyroid	MULTI
TG	rs1058029	STST	TMX4	TMX4	3.2e-07	Muscle - Skeletal	MULTI
TG	rs1058029	STST	TMX4	TMX4	1.4e-06	Brain - Cerebellum	MULTI
TG	rs1058029	STST	TMX4	TMX4	1.4e-06	Brain - Cerebellar Hemisphere	MULTI
TG	rs1058029	STST	TMX4	TMX4	1.5e-06	Brain - Cortex	MULTI
TG	rs1058029	STST	TMX4	TMX4	1.7e-05	Colon - Transverse	MULTI
TG	rs10744213	STST	TMEM132B	NA	NA	NA	MULTI
TG	rs10789347	STST	RP4-660H19.1	NA	NA	NA	MULTI
TG	rs11648341	STST	ACSM2B	ACSM5	2.6e-05	Artery - Tibial	MULTI
TG	rs11648341	STST	ACSM2B	ACSM3	5.3e-05	Skin - Not Sun Exposed (Suprapubic)	MULTI
TG	rs1447523	STST	YPEL5	NA	NA	NA	MULTI
TG	rs1606045	STST	AC092635.1	NA	NA	NA	MULTI
TG	rs1830079	STST	ZNF273	ZNF273	7.6e-10	Esophagus - Mucosa	EA
TG	rs1830079	STST	ZNF273	ZNF273	3.8e-09	Skin - Sun Exposed (Lower leg)	EA
TG	rs1830079	STST	ZNF273	CCT6P3	2.7e-08	Lung	EA
TG	rs1830079	STST	ZNF273	ERV3-1	2.7e-08	Esophagus - Mucosa	EA
TG	rs1830079	STST	ZNF273	ZNF273	5.2e-08	Thyroid	EA
TG	rs1830079	STST	ZNF273	ERV3-1	7e-08	Skin - Sun Exposed (Lower leg)	EA
TG	rs1830079	STST	ZNF273	ZNF273	3.3e-07	Adrenal Gland	EA
TG	rs1830079	STST	ZNF273	ZNF273	6.8e-07	Nerve - Tibial	EA
TG	rs1830079	STST	ZNF273	ERV3-1	9.6e-07	Whole Blood	EA
TG	rs1830079	STST	ZNF273	ZNF273	1.3e-06	Muscle - Skeletal	EA
TG	rs1830079	STST	ZNF273	INTS4L1	2.9e-06	Adipose - Subcutaneous	EA
TG	rs1830079	STST	ZNF273	INTS4L1	3.9e-06	Skin - Sun Exposed (Lower leg)	EA
TG	rs1830079	STST	ZNF273	ERV3-1	5.1e-06	Artery - Aorta	EA
TG	rs1830079	STST	ZNF273	RP11-460N20.5	7e-06	Heart - Atrial Appendage	EA
TG	rs1830079	STST	ZNF273	RP11-460N20.5	8e-06	Adipose - Visceral (Omentum)	EA
TG	rs1830079	STST	ZNF273	RP11-460N20.5	1.3e-05	Artery - Aorta	EA
TG	rs1830079	STST	ZNF273	RP11-460N20.5	1.4e-05	Esophagus - Gastroesophageal Junction	EA
TG	rs1830079	STST	ZNF273	CCT6P3	1.4e-05	Esophagus - Gastroesophageal Junction	EA
TG	rs1830079	STST	ZNF273	CCT6P3	1.5e-05	Esophagus - Mucosa	EA
TG	rs1830079	STST	ZNF273	RP11-460N20.5	1.7e-05	Breast - Mammary Tissue	EA
TG	rs1830079	STST	ZNF273	INTS4L1	3.9e-05	Breast - Mammary Tissue	EA
TG	rs1830079	STST	ZNF273	ERV3-1	5.4e-05	Breast - Mammary Tissue	EA
TG	rs1830079	STST	ZNF273	CCT6P3	5.9e-05	Adipose - Visceral (Omentum)	EA
TG	rs1830079	STST	ZNF273	ZNF273	7e-05	Skin - Not Sun Exposed (Suprapubic)	EA
TG	rs1830079	STST	ZNF273	ERV3-1	9e-05	Artery - Tibial	EA
TG	rs1830079	STST	ZNF273	CCT6P3	9.2e-05	Artery - Aorta	EA
TG	rs1857237	LTST	RNU5F-1	SLC30A10	5.1e-06	Skin - Sun Exposed (Lower leg)	MULTI
TG	rs2714658	STST	MIR548M	NA	NA	NA	MULTI
TG	rs2801439	LTST	SLC35F3	NA	NA	NA	MULTI
TG	rs291821	STST	LINC01340	NA	NA	NA	MULTI
TG	rs296363	LTST	SULT2A1	CTD-3098H1.2	2e-12	Stomach	MULTI
TG	rs296363	LTST	SULT2A1	CTD-3098H1.2	2.3e-11	Liver	MULTI
TG	rs296363	LTST	SULT2A1	CTD-3098H1.2	2.2e-07	Adrenal Gland	MULTI
TG	rs296363	LTST	SULT2A1	CTD-3098H1.2	8.2e-07	Small Intestine - Terminal Ileum	MULTI
TG	rs3826692	STST	MYO9B	NR2F6	1.1e-06	Esophagus - Mucosa	MULTI
TG	rs3826692	STST	MYO9B	USE1	1.2e-06	Whole Blood	MULTI
TG	rs3826692	STST	MYO9B	USE1	2e-06	Lung	MULTI
TG	rs3826692	STST	MYO9B	USE1	3.6e-06	Spleen	MULTI
TG	rs4849021	STST	AC097499.1	NA	NA	NA	MULTI
TG	rs5746495	STST	MICAL3	NA	NA	NA	MULTI
TG	rs6550067	LTST	OSBPL10	NA	NA	NA	MULTI
TG	rs6800190	LTST	MIR4790	NA	NA	NA	MULTI
TG	rs7903921	STST	GLRX3	NA	NA	NA	EA
TG	rs7924896	STST	METTL15	METTL15	1.1e-06	Colon - Sigmoid	MULTI
TG	rs7924896	STST	METTL15	METTL15	1.5e-06	Artery - Aorta	MULTI
TG	rs7924896	STST	METTL15	METTL15	3.3e-06	Cells - Transformed fibroblasts	MULTI
TG	rs7924896	STST	METTL15	METTL15	3.7e-06	Esophagus - Muscularis	MULTI
TG	rs7965852	LTST	PDE3A	PDE3A	1.6e-11	Muscle - Skeletal	MULTI
TG	rs8041815	LTST	ADAMTS17	NA	NA	NA	MULTI
TG	rs8100581	STST	METRNL	NA	NA	NA	MULTI
TG	rs970223	LTST	AKR1C7P	NA	NA	NA	EA
TG	rs970908	STST	LINC01289	GGH	8.3e-05	Cells - Transformed fibroblasts	MULTI
